# Supplementary material for: Candidate prioritization for low-abundant differentially expressed proteins in 2D-DIGE datasets
Source: BMC Bioinformatics. 2015 Jan 28;16:25. doi: 10.1186/s12859-015-0455-x (PMC4384356; doi:10.1186/s12859-015-0455-x)
Supplement: Additional file 1 — List of PMF-identified proteins and their characteristics. Updated and extended version of Table S1 in Ringrose et al., J Virol. 2008 May;82(9):4320-30. [file 12859_2015_455_MOESM1_ESM.xlsx]

## Sheet: IDENTIFIED PROTEINS
Additional file 1 – List of PMF-identified proteins and their characteristics
Updated and extended version of Table S1 in Ringrose et al., J Virol. 2008 May;82(9):4320-30.
Spot ID		ID of spot from 2D-DIGE gel
x, y		Coordinates of spot from 2D-DIGE gel
Ratio		Protein expression fold change HIV-1 infected versus uninfected		upregulated
P-value		P-value: t-test		downregulated
pI (ExPASy)		pI calculated by Expasy tool "Compute pI/Mw"
pI (predicted)		pI predicted by smoothing spline fitted on seed proteins (leave-one-out cross-validation)
Difference in pI :		pI (ExPASy) - pI (predicted)
Mw (ExPASy)		Mw calculated by Expasy tool "Compute pI/Mw"
Mw (predicted)		Mw predicted by smoothing spline fitted on seed proteins (leave-one-out cross-validation)
Difference in Mw (%)		100*(Mw (ExPASy) - Mw (predicted))/(Mw (predicted))
Probeset ID (hgu133plus2.db)		Probeset IDs according to annotation package hgu133plus2.db
Probeset ID (biomaRt)		Probeset IDs according to biomaRt
Number of probesets expressed		Expression status determined using the Gene Expression Barcode for GSE9927
Rank		Determined at pI range Δ=0.2 and Mw range δ=11% (leave-one-out cross-validation). For Endeavour, in case a UniProt ID mapped to multiple ENSG IDs, the highest ranked ENSG ID was chosen (indicated in bold in column 'Ensembl Gene ID')
UniProt	Symbol	Name	STRING ID	Ensemble Gene ID	Spot ID	x	y	Ratio	P-value	pI (ExPASy)	pI (predicted)	Difference in pI	Mw (ExPASy)	Mw (predicted)	Difference in Mw (%)	Probeset ID (hgu133plus2.db)	Probeset ID (biomaRt)	Number of probesets expressed	Rank (without expression filter)	Rank (with expression filter)	Rank (Endeavour)
O75390	CISY	Citrate synthase, mitochondrial	ENSP00000342056	ENSG00000062485	141	1562	561	2.98	0.00041	7.39	7.3967	-0.007	49006.2	44787.8	9.419	208660_at	208660_at	1	1	1	1
O75390	CISY	Citrate synthase, mitochondrial	ENSP00000342056	ENSG00000062485	44	1629	562	1.96	1.7e-05	7.39	7.77342	-0.383	49006.2	44713.6	9.6	208660_at	208660_at	1	NA	NA	NA
O75489	NDUS3	NADH dehydrogenase [ubiquinone] iron-sulfur protein 3, mitochondrial	ENSP00000263774	ENSG00000213619	132	812	972	2.67	0.00075	5.48	5.43656	0.043	26414.9	25511.5	3.541	201740_at	201740_at	1	1	1	NA
O75947	ATP5H	ATP synthase subunit d, mitochondrial	ENSP00000301587	ENSG00000167863	21	555	1115	2.29	0.00096	5.22	5.15538	0.065	18360	21878.1	-16.081	1555998_at,210149_s_at	210149_s_at	1	NA	NA	NA
O95433	AHSA1	Activator of 90 kDa heat shock protein ATPase homolog 1	ENSP00000216479	ENSG00000100591	103	709	591	-1.38	0.00065	5.41	5.3595	0.051	38143.1	43052.8	-11.404	201491_at	201491_at	1	NA	NA	NA
O95816	BAG2	BAG family molecular chaperone regulator 2	ENSP00000359727	ENSG00000112208	15	1215	1045	1.57	0.0071	6.28	6.12318	0.157	23640.7	23420	0.943	209406_at,230879_at	209406_at,230750_at	0	58	NA	39
P00491	PNPH	Purine nucleoside phosphorylase	ENSP00000354532	ENSG00000198805	19	1265	831	2.41	6.5e-05	6.45	6.16591	0.284	32117.9	30347	5.835	201695_s_at	201695_s_at	1	NA	NA	NA
P00505	AATM	Aspartate aminotransferase, mitochondrial	ENSP00000245206	ENSG00000125166	39	1975	622	1.66	0.0026	8.98	9.15522	-0.175	44737.4	40702.2	9.914	200708_at	200708_at	1	3	3	17
P04075	ALDOA	Fructose-bisphosphate aldolase A	ENSP00000336927	ENSG00000149925	37	1868	618	-1.51	0.0024	8.39	8.5736	-0.184	39288.8	41179.5	-4.591	200966_x_at,214687_x_at,238996_x_at	200966_x_at,214687_x_at	3	4	4	6
P04179	SODM	Superoxide dismutase [Mn], mitochondrial	ENSP00000337127	ENSG00000112096	6	1485	1110	2.87	2.1e-05	6.86	6.9622	-0.102	22204.1	21688.8	2.376	1566342_at	216841_s_at,221477_s_at,215223_s_at	3	1	1	1
P04181	OAT	Ornithine aminotransferase, mitochondrial	ENSP00000357838	ENSG00000065154	69	1122	549	1.59	0.00047	5.97	6.0229	-0.053	45852.7	45779.6	0.16	201599_at	201599_at	1	51	26	54
P06576	ATPB	ATP synthase subunit beta, mitochondrial	ENSP00000262030	ENSG00000110955	74	477	477	2.76	0.00022	5	5.00502	-0.005	51769.2	51744.6	0.048	201322_at	201322_at	1	1	1	6
P06744	G6PI	Glucose-6-phosphate isomerase	ENSP00000348877	ENSG00000105220	43	1786	434	-1.67	0.00016	8.44	8.23721	0.203	63015.9	55772	12.989	208308_s_at	208308_s_at	1	NA	NA	NA
P07237	PDIA1	Protein disulfide-isomerase	ENSP00000327801	ENSG00000185624	73	374	415	2.15	0.00069	4.69	4.77836	-0.088	55294	58267.7	-5.103	1564494_s_at,200654_at,200656_s_at	200654_at,1564494_s_at,200656_s_at	2	1	1	4
P07954	FUMH	Fumarate hydratase, mitochondrial	ENSP00000355518	ENSG00000091483	45	1548	535	2.3	0.00016	6.99	7.36775	-0.378	50081.6	46755.8	7.113	203032_s_at,203033_x_at,214170_x_at	203033_x_at,214170_x_at,203032_s_at	2	NA	NA	NA
P08133	ANXA6	Annexin A6	ENSP00000346550	ENSG00000197043	97b	758	329	1.68	0.00046	5.41	5.40103	0.009	75742.1	69641.3	8.76	200982_s_at,244250_at	200982_s_at	1	129	64	10
P08133	ANXA6	Annexin A6	ENSP00000346550	ENSG00000197043	98b	709	324	2.47	0.0015	5.41	5.3595	0.051	75742.1	70451.4	7.51	200982_s_at,244250_at	200982_s_at	1	124	62	7
P08238	HS90B	Heat shock protein HSP 90-beta	ENSP00000325875	ENSG00000096384	115	883	468	2.07	0.0057	4.96	5.58555	-0.626	83133	51130.8	62.589	1557910_at,200064_at,214359_s_at	200064_at,214359_s_at,1557910_at	2	NA	NA	NA
P09429	HMGB1	High mobility group protein B1	ENSP00000343040	ENSG00000189403	10	1216	888	-1.58	0.0067	5.6	6.21381	-0.614	24762.6	28413.1	-12.848	200679_x_at,200680_x_at,214938_x_at,224731_at,224734_at	214938_x_at,224734_at,200679_x_at,224731_at,200680_x_at	5	NA	NA	NA
P09622	DLDH	Dihydrolipoyl dehydrogenase, mitochondrial	ENSP00000205402	ENSG00000091140	53	1404	450	2.2	0.00034	6.5	6.5389	-0.039	50174.6	54500.4	-7.937	209095_at,230426_at	209095_at,230426_at	1	1	1	3
P09651	ROA1	Heterogeneous nuclear ribonucleoprotein A1	ENSP00000341826	ENSG00000135486	33	2009	773	-1.45	0.0009	9.17	9.39449	-0.224	38746.7	32655.7	18.652	200016_x_at,214280_x_at,221919_at,222040_at	222040_at,213356_x_at,200016_x_at,221919_at,214280_x_at	5	4	3	17
P10809	CH60	60 kDa heat shock protein, mitochondrial	ENSP00000340019	ENSG00000144381	81	593	351	2.32	0.00093	5.24	5.2194	0.021	57962.9	66773.8	-13.195	200806_s_at,200807_s_at,241716_at,243372_at,243845_at	243372_at,200806_s_at,200807_s_at	2	NA	NA	NA
P10809	CH60	60 kDa heat shock protein, mitochondrial	ENSP00000340019	ENSG00000144381	80	592	410	2.37	0.00037	5.24	5.21782	0.022	57962.9	58778.3	-1.387	200806_s_at,200807_s_at,241716_at,243372_at,243845_at	243372_at,200806_s_at,200807_s_at	2	1	1	18
P10809	CH60	60 kDa heat shock protein, mitochondrial	ENSP00000340019	ENSG00000144381	79	559	407	3.47	0.00081	5.24	5.16149	0.079	57962.9	59146.7	-2.002	200806_s_at,200807_s_at,241716_at,243372_at,243845_at	243372_at,200806_s_at,200807_s_at	2	1	1	15
P10809	CH60	60 kDa heat shock protein, mitochondrial	ENSP00000340019	ENSG00000144381	82	631	404	2.09	3.3e-05	5.24	5.27518	-0.035	57962.9	59518.6	-2.614	200806_s_at,200807_s_at,241716_at,243372_at,243845_at	243372_at,200806_s_at,200807_s_at	2	1	1	16
P11021	GRP78	78 kDa glucose-regulated protein	ENSP00000324173	ENSG00000044574	72	464	305	2.25	0.00045	5.01	4.97386	0.036	70478.6	73816.2	-4.522	211936_at,230031_at	211936_at,230031_at	1	1	1	5
P11177	ODPB	Pyruvate dehydrogenase E1 component subunit beta, mitochondrial	ENSP00000307241	ENSG00000168291	107	754	716	1.73	0.00011	5.38	5.40021	-0.02	35904.4	35596.5	0.865	208911_s_at,211023_at	208911_s_at,211023_at	2	4	2	2
P12814	ACTN1	Alpha-actinin-1	ENSP00000377941	ENSG00000072110	89	610	210	-1.89	4.1e-05	5.25	5.24448	0.006	103058	90864.5	13.419	208636_at,208637_x_at,211160_x_at,237401_at	208636_at,208637_x_at,211160_x_at	1	NA	NA	NA
P13667	PDIA4	Protein disulfide-isomerase A4	ENSP00000286091	ENSG00000155660	148	848	315	1.67	0.0078	4.89	5.52103	-0.631	70671.6	72096.4	-1.976	208658_at,211048_s_at	211048_s_at,208658_at	1	NA	NA	NA
P13796	PLSL	Plastin-2	ENSP00000315757	ENSG00000136167	83	560	287	-1.5	0.0061	5.29	5.15997	0.13	70157.2	77093.9	-8.998	208885_at	208885_at	1	37	23	11
P14625	ENPL	Endoplasmin	ENSP00000299767	ENSG00000166598	71	391	205	2.59	0.0001	4.73	4.81872	-0.089	90178	93266.1	-3.311	216449_x_at,216450_x_at	200599_s_at,200598_s_at,216449_x_at	2	2	2	3
P15311	EZRI	Ezrin	ENSP00000338934	ENSG00000092820	65	1139	289	-1.44	0.00017	5.95	6.05413	-0.104	69281.6	76759.7	-9.742	208621_s_at,208622_s_at,208623_s_at,217230_at,217234_s_at	208621_s_at,208622_s_at,217234_s_at,208623_s_at	2	18	11	10
P18669	PGAM1	Phosphoglycerate mutase 1	ENSP00000359991	ENSG00000171314	32	1398	941	-1.6	0.0094	6.75	6.43679	0.313	28672.7	26427.5	8.496	200886_s_at	200886_s_at	1	NA	NA	NA
P21796	VDAC1	Voltage-dependent anion-selective channel protein 1	ENSP00000265333	ENSG00000213585	34	1871	779	2.4	7e-05	8.63	8.54581	0.084	30683.4	32704.6	-6.18	212038_s_at,217139_at,217140_s_at	217140_s_at,212038_s_at	1	7	7	NA
P22314	UBA1	Ubiquitin-like modifier-activating enzyme 1	ENSP00000338413	ENSG00000130985//ENSG00000271310	88	695	202	-1.65	0.0039	5.49	5.33798	0.152	117718	91527.6	28.615	1555387_at,200964_at	200964_at	1	NA	NA	NA
P23284	PPIB	Peptidyl-prolyl cis-trans isomerase B	ENSP00000300026	ENSG00000166794	2	1987	1209	2.36	0.00065	9.25	9.20947	0.041	20289.3	19356.5	4.819	200967_at,200968_s_at	200968_s_at,200967_at	2	1	1	22
P23526	SAHH	Adenosylhomocysteinase	ENSP00000217426	ENSG00000101444	66	1091	433	1.68	0.005	5.92	5.97123	-0.051	47584.9	56432.1	-15.678	200903_s_at	200903_s_at	0	NA	NA	NA
P23528	COF1	Cofilin-1	ENSP00000309629	ENSG00000172757	50	1819	1261	-1.53	3.1e-05	8.26	8.37551	-0.116	18413.3	18370.3	0.234	1555730_a_at,200021_at,236792_at	1555730_a_at,200021_at	2	3	3	6
P25705	ATPA	ATP synthase subunit alpha, mitochondrial	ENSP00000282050	ENSG00000152234	42	1730	464	2.51	0.00026	8.28	8.06619	0.214	55191.3	52910.7	4.31	1569891_at,213738_s_at	213738_s_at	1	1	1	3
P27348	1433T	14-3-3 protein theta	ENSP00000238081	ENSG00000134308	28	321	916	-1.78	4.7e-05	4.68	4.62797	0.052	27764.2	27301.1	1.697	200693_at,212426_s_at,213699_s_at	200693_at,213699_s_at,212426_s_at	3	2	2	8
P28070	PSB4	Proteasome subunit beta type-4	ENSP00000290541	ENSG00000159377	17	835	1014	3.72	0.0022	5.44	5.46517	-0.025	24391.8	24302.1	0.369	202243_s_at,202244_at,228204_at	202244_at,202243_s_at	3	2	2	20
P28331	NDUS1	NADH-ubiquinone oxidoreductase 75 kDa subunit, mitochondrial	ENSP00000233190	ENSG00000023228	99	702	298	2.49	3.5e-05	5.42	5.35127	0.069	76975.4	74818.8	2.882	203039_s_at,229647_at,235321_at,236356_at,239268_at	236356_at,229647_at,235321_at,203039_s_at	1	2	2	4
P30040	ERP29	Endoplasmic reticulum resident protein 29	ENSP00000261735	ENSG00000089248	12	933	937	3.4	0.00023	6.08	5.63309	0.447	25852.6	26664.5	-3.045	201216_at	201216_at	1	NA	NA	NA
P30048	PRDX3	Thioredoxin-dependent peroxide reductase, mitochondrial	ENSP00000298510	ENSG00000165672	16	1063	1048	1.88	0.00018	5.77	5.93682	-0.167	21468.5	23463.4	-8.502	201619_at,209766_at	201619_at	1	4	3	9
P30084	ECHM	Enoyl-CoA hydratase, mitochondrial	ENSP00000357535	ENSG00000127884	13	1137	830	2.66	8.5e-05	5.88	6.05783	-0.178	28342.6	30537.8	-7.189	201135_at	201135_at	1	2	2	7
P30084	ECHM	Enoyl-CoA hydratase, mitochondrial	ENSP00000357535	ENSG00000127884	11	1046	951	2.92	9.8e-05	5.88	5.88891	-0.009	28342.6	26111.9	8.543	201135_at	201135_at	1	2	2	7
P30101	PDIA3	Protein disulfide-isomerase A3	ENSP00000300289	ENSG00000167004	111	855	428	2.43	0.0071	5.61	5.48282	0.127	54265.2	56781.7	-4.432	208612_at,227033_at	229453_at,208612_at,227033_at	1	3	2	10
P30101	PDIA3	Protein disulfide-isomerase A3	ENSP00000300289	ENSG00000167004	112	903	429	2.19	0.00049	5.61	5.59264	0.017	54265.2	56667.7	-4.24	208612_at,227033_at	229453_at,208612_at,227033_at	1	4	2	14
P30519	HMOX2	Heme oxygenase 2	ENSP00000219700	ENSG00000103415	110	625	727	1.51	0.0008	5.31	5.26099	0.049	35901.7	35020.6	2.516	218120_s_at,218121_at	218120_s_at,218121_at	0	102	NA	66
P31040	SDHA	Succinate dehydrogenase [ubiquinone] flavoprotein subunit, mitochondrial	ENSP00000264932	ENSG00000073578	64	1168	353	1.51	0.0085	6.25	6.06947	0.181	68012	66157.4	2.803	201093_x_at	222021_x_at,201093_x_at	2	8	7	7
P31930	QCR1	Cytochrome b-c1 complex subunit 1, mitochondrial	ENSP00000203407	ENSG00000010256	104	788	526	2.62	0.00014	5.43	5.42075	0.009	49128.6	47504.1	3.42	201903_at	201903_at	1	1	1	22
P31943	HNRH1	Heterogeneous nuclear ribonucleoprotein H	ENSP00000349168	ENSG00000169045	116	922	462	1.75	0.00034	5.89	5.6212	0.269	49229.5	53290.8	-7.621	201031_s_at,213470_s_at,213472_at,213619_at	213470_s_at,201031_s_at	2	NA	NA	NA
P34897	GLYM	Serine hydroxymethyltransferase, mitochondrial	ENSP00000333667	ENSG00000182199	41	1779	479	2.33	8.1e-05	8.11	8.25361	-0.144	52559.9	51532	1.995	214095_at,214096_s_at,214437_s_at	214096_s_at,214095_at,214437_s_at	3	5	5	12
P34932	HSP74	Heat shock 70 kDa protein 4	ENSP00000302961	ENSG00000170606	85	525	188	-1.52	0.0018	5.1	5.10321	-0.003	94330.9	96991.7	-2.743	208814_at,208815_x_at,211015_s_at,211016_x_at	211016_x_at,208815_x_at,211015_s_at,208814_at	1	2	2	16
P35232	PHB	Prohibitin	ENSP00000300408	ENSG00000167085	18	771	863	2.75	4.7e-05	5.57	5.39943	0.171	29804.1	29154.3	2.229	200658_s_at,200659_s_at	200659_s_at,200658_s_at	1	2	2	6
P36957	ODO2	Dihydrolipoyllysine-residue succinyltransferase component of 2-oxoglutarate dehydrogenase complex, mitochondrial	ENSP00000335304	ENSG00000119689	113	951	482	1.94	0.00015	5.9	5.68846	0.212	41389.7	51553.2	-19.715	215210_s_at	215210_s_at	0	NA	NA	NA
P38117	ETFB	Electron transfer flavoprotein subunit beta	ENSP00000346173	ENSG00000105379	136	1802	944	1.87	9.9e-05	8.29	8.30962	-0.02	27712.4	26363.2	5.118	202942_at	202942_at	1	9	7	15
P38646	GRP75	Stress-70 protein, mitochondrial	ENSP00000297185	ENSG00000113013	97a	758	329	1.68	0.00046	5.44	5.39898	0.041	68759	69853.2	-1.566	200690_at,200691_s_at,200692_s_at,232200_at	200690_at,200691_s_at,200692_s_at,241840_at	2	3	3	6
P38646	GRP75	Stress-70 protein, mitochondrial	ENSP00000297185	ENSG00000113013	98a	709	324	2.47	0.0015	5.44	5.35723	0.083	68759	70664.2	-2.696	200690_at,200691_s_at,200692_s_at,232200_at	200690_at,200691_s_at,200692_s_at,241840_at	2	4	4	6
P40926	MDHM	Malate dehydrogenase, mitochondrial	ENSP00000327070	ENSG00000146701//ENSG00000262847	36	1932	734	2.24	0.00054	8.54	8.91834	-0.378	33000.4	34810.7	-5.2	209036_s_at,213333_at	209036_s_at,213333_at	1	NA	NA	NA
P40939	ECHA	Trifunctional enzyme subunit alpha, mitochondrial	ENSP00000370023	ENSG00000084754	40	1944	306	2.05	0.00049	8.98	8.93415	0.046	79009.9	73363.6	7.696	208629_s_at,208630_at,208631_s_at	208631_s_at,208629_s_at,208630_at	2	1	1	1
P45880	VDAC2	Voltage-dependent anion-selective channel protein 2	ENSP00000361686	ENSG00000165637	47	1635	768	2.12	2.4e-05	7.66	7.75915	-0.099	31435.3	33192.1	-5.293	211662_s_at	211662_s_at	1	1	1	10
P46782	RS5	40S ribosomal protein S5	ENSP00000196551	ENSG00000083845	134	2097	1098	1.65	0.00017	9.73	10.4942	-0.764	22918.4	21963.8	4.346	200024_at	200024_at	1	NA	NA	NA
P49411	EFTU	Elongation factor Tu, mitochondrial	ENSP00000322439	ENSG00000178952	52	1321	560	1.9	0.0015	6.31	6.29615	0.014	45045	44975.3	0.155	201113_at,238190_at	238190_at,201113_at	1	5	3	16
P50213	IDH3A	Isocitrate dehydrogenase [NAD] subunit alpha, mitochondrial	ENSP00000299518	ENSG00000166411	70	945	679	2.01	3.8e-05	5.71	5.69155	0.018	36640.2	37599.1	-2.55	202069_s_at,202070_s_at,231137_at	231137_at,202069_s_at,202070_s_at	0	5	NA	16
P50995	ANX11	Annexin A11	ENSP00000265447	ENSG00000122359	154	1586	454	1.91	0.00044	7.53	7.51725	0.013	54389.7	53950.7	0.814	206200_s_at,214783_s_at,228727_at	214783_s_at,206200_s_at,228727_at	2	95	29	24
P50995	ANX11	Annexin A11	ENSP00000265447	ENSG00000122359	46	1570	460	1.84	0.0074	7.53	7.4257	0.104	54389.7	53337	1.974	206200_s_at,214783_s_at,228727_at	214783_s_at,206200_s_at,228727_at	2	77	24	23
P52566	GDIR2	Rho GDP-dissociation inhibitor 2	ENSP00000228945	ENSG00000111348	24	466	931	-1.58	5.7e-05	5.08	4.97283	0.107	22856.8	26993.1	-15.323	1555811_at,1555812_a_at,201288_at	1555812_a_at,201288_at	2	NA	NA	NA
P52566	GDIR2	Rho GDP-dissociation inhibitor 2	ENSP00000228945	ENSG00000111348	23	508	941	-1.54	0.0019	5.08	5.06839	0.012	22856.8	26662.3	-14.273	1555811_at,1555812_a_at,201288_at	1555812_a_at,201288_at	2	NA	NA	NA
P55084	ECHB	Trifunctional enzyme subunit beta, mitochondrial	ENSP00000325136	ENSG00000138029	38	1988	539	1.65	0.00072	9.24	9.21842	0.022	47484.9	46508.7	2.099	201007_at	201007_at	1	4	4	10
P55809	SCOT1	Succinyl-CoA:3-ketoacid coenzyme A transferase 1, mitochondrial	ENSP00000196371	ENSG00000083720	67	1164	441	2.06	0.00033	6	6.0878	-0.088	52089.9	55404.2	-5.982	202780_at	202780_at	1	41	28	36
P60174	TPIS	Triosephosphate isomerase	ENSP00000379933	ENSG00000111669//ENSG00000268548	31	1419	981	-1.57	0.0061	5.65	6.7627	-1.113	30791	25062.8	22.855	200822_x_at,210050_at,213011_s_at	200822_x_at,210050_at,213011_s_at	2	NA	NA	NA
P60709	ACTB	Actin, cytoplasmic 1	ENSP00000349960	ENSG00000075624	108	829	725	4.39	0.00074	5.29	5.46828	-0.178	41736.7	34892.7	19.615	200801_x_at,213867_x_at,224594_x_at,AFFX-HSAC07/X00351_3_at,AFFX-HSAC07/X00351_5_at,AFFX-HSAC07/X00351_M_at	AFFX-HSAC07/X00351_5_at,AFFX-HSAC07/X00351_3_at,200801_x_at,213867_x_at,224594_x_at,AFFX-HSAC07/X00351_M_at	6	NA	NA	NA
P61978	HNRPK	Heterogeneous nuclear ribonucleoprotein K	ENSP00000365439	ENSG00000165119	100	719	389	-1.48	0.00092	5.39	5.37084	0.019	50976.2	61668.8	-17.339	NA	200097_s_at,240762_at,200775_s_at	2	NA	NA	NA
P61981	1433G	14-3-3 protein gamma	ENSP00000306330	ENSG00000170027	29	363	906	-1.54	0.00053	4.8	4.73342	0.067	28344.6	27627.6	2.595	222985_at	222985_at	1	11	11	10
P62258	1433E	14-3-3 protein epsilon	ENSP00000264335	ENSG00000108953	25	312	869	-1.75	0.00025	4.63	4.6091	0.021	29215.9	28946.4	0.931	210317_s_at,210996_s_at	210317_s_at,210996_s_at	1	3	3	7
P63104	1433Z	14-3-3 protein zeta/delta	ENSP00000309503	ENSG00000164924	30	342	926	-1.56	0.00081	4.73	4.68338	0.047	27745.1	26960.9	2.909	200638_s_at,200639_s_at,200640_at,200641_s_at,214848_at	200640_at,1556496_a_at,200639_s_at,200641_s_at,214848_at,200638_s_at	4	1	1	9
P63241	IF5A1	Eukaryotic translation initiation factor 5A-1	ENSP00000336702	ENSG00000132507	7	509	1338	-1.5	0.00057	5.08	5.07054	0.009	16701.1	16954.9	-1.497	201122_x_at,201123_s_at,213753_x_at	201122_x_at,213753_x_at,201123_s_at	1	7	7	66
P68363	TBA1B	Tubulin alpha-1B chain	ENSP00000336799	ENSG00000123416	101	659	458	2.44	0.0047	4.94	5.33967	-0.4	50151.6	53670.4	-6.556	1565668_at,201090_x_at,211058_x_at,211072_x_at,213646_x_at	212639_x_at,213646_x_at,201090_x_at,211072_x_at,211058_x_at	5	NA	NA	NA
Q01469	FABP5	Fatty acid-binding protein, epidermal	ENSP00000297258	ENSG00000164687	127	1153	1500	-1.46	0.00016	6.82	5.9983	0.822	15075.2	14008	7.619	202345_s_at	202345_s_at	1	NA	NA	NA
Q01518	CAP1	Adenylyl cyclase-associated protein 1	ENSP00000361878	ENSG00000131236	48	1532	440	-1.58	0.00016	8.26	7.10192	1.158	51770.3	55523.5	-6.76	200625_s_at,213798_s_at	200625_s_at,213798_s_at	2	NA	NA	NA
Q02338	BDH	D-beta-hydroxybutyrate dehydrogenase, mitochondrial	ENSP00000350914	ENSG00000161267	158	1815	840	2.03	0.0016	8.16	8.37284	-0.213	33075.1	29944.8	10.454	1570336_at,211715_s_at	211715_s_at	0	NA	NA	NA
Q04837	SSBP	Single-stranded DNA-binding protein, mitochondrial	ENSP00000265304	ENSG00000106028//ENSG00000262771	3	1752	1482	2.96	1.5e-06	8.24	8.14912	0.091	15195.1	14371.9	5.728	NA	202591_s_at	1	4	4	1
Q07021	C1QBP	Complement component 1 Q subcomponent-binding protein, mitochondrial	ENSP00000225698	ENSG00000108561	26	223	844	2.14	0.0015	4.32	4.44662	-0.127	23783.1	30174.2	-21.18	208910_s_at,214214_s_at	208910_s_at,214214_s_at	2	NA	NA	NA
Q12931	TRAP1	Heat shock protein 75 kDa, mitochondrial	ENSP00000246957	ENSG00000126602	63	1210	330	1.86	0.00019	6.13	6.13397	-0.004	73546.1	69546.9	5.75	201391_at,239622_at	201391_at	0	12	NA	7
Q13162	PRDX4	Peroxiredoxin-4	ENSP00000368646	ENSG00000123131	131	870	970	2.58	1.4e-05	5.54	5.51856	0.021	26572.1	25568.6	3.925	201923_at	201923_at	1	7	6	47
Q13177	PAK2	Serine/threonine-protein kinase PAK 2	ENSP00000314067	ENSG00000180370	114	964	394	-1.67	0.00066	5.69	5.73889	-0.049	57911.4	60790.9	-4.737	1559052_s_at,205962_at,208875_s_at,208876_s_at,208877_at,208878_s_at	208876_s_at,208875_s_at,208878_s_at,1559052_s_at,208877_at	2	31	15	105
Q13838	DX39B	Spliceosome RNA helicase DDX39B	ENSP00000400326	ENSG00000198563//ENSG00000225073//ENSG00000230624//ENSG00000215425//ENSG00000225859//ENSG00000235439//ENSG00000229496	105b	801	482	-1.28	0.0004	5.44	5.42998	0.01	48860.1	51352.6	-4.854	NA	200041_s_at	1	109	63	141
Q14697	GANAB	Neutral alpha-glucosidase AB	ENSP00000340466	ENSG00000089597	95	922	204	2.12	0.00031	5.58	5.64411	-0.064	103975	92113.9	12.877	211934_x_at,214626_s_at	214626_s_at,211934_x_at	0	NA	NA	NA
Q14697	GANAB	Neutral alpha-glucosidase AB	ENSP00000340466	ENSG00000089597	94	944	208	1.9	0.00027	5.58	5.70103	-0.121	103975	91230.7	13.97	211934_x_at,214626_s_at	214626_s_at,211934_x_at	0	NA	NA	NA
Q15084	PDIA6	Protein disulfide-isomerase A6	ENSP00000272227	ENSG00000143870	76	472	507	2.52	0.0038	4.95	4.99743	-0.047	46170.9	49172.7	-6.105	207668_x_at,208639_x_at,216640_s_at	208639_x_at,208638_at,216640_s_at,207668_x_at	4	3	2	3
Q15084	PDIA6	Protein disulfide-isomerase A6	ENSP00000272227	ENSG00000143870	75	495	507	1.53	0.00077	4.95	5.04871	-0.099	46170.9	49172.7	-6.105	207668_x_at,208639_x_at,216640_s_at	208639_x_at,208638_at,216640_s_at,207668_x_at	4	3	2	3
Q15691	MARE1	Microtubule-associated protein RP/EB family member 1	ENSP00000364721	ENSG00000101367	27	512	826	-1.41	0.00022	5.02	5.08081	-0.061	29909.9	30640.5	-2.384	200712_s_at,200713_s_at	200712_s_at,200713_s_at	2	6	5	5
Q16851	UGPA	UTP--glucose-1-phosphate uridylyltransferase	ENSP00000338703	ENSG00000169764	62	1667	458	1.35	0.00055	8.15	7.83436	0.316	56940.2	53458.1	6.514	205480_s_at,232180_at	205480_s_at	2	16	10	9
Q96CE4	Q96CE4	Stathmin	ENSP00000410452		8	894	1331	-2.31	0.00055	5.75	5.55989	0.19	17336.5	17012	1.908	NA	NA	0	NA	NA	NA
Q99714	HCD2	3-hydroxyacyl-CoA dehydrogenase type-2	ENSP00000168216	ENSG00000072506//ENSG00000268188	5	1622	1006	2.38	1.4e-05	7.87	7.66294	0.207	26791.9	24435.8	9.642	202282_at	202282_at	1	1	1	1
Q99798	ACON	Aconitate hydratase, mitochondrial	ENSP00000216254	ENSG00000100412	49	1493	270	1.88	0.00041	6.85	7.01699	-0.167	82425.8	79762.1	3.34	200793_s_at,217307_at	200793_s_at	1	1	1	1
Q99880	H2B1L	Histone H2B type 1-L	ENSP00000366618	ENSG00000185130	1	2038	1445	1.55	0.0026	10.32	9.37034	0.95	13821	15485.1	-10.746	207611_at	207611_at	0	NA	NA	NA
Q9BS26	ERP44	Endoplasmic reticulum resident protein 44	ENSP00000262455	ENSG00000023318	77	489	543	1.57	0.0027	5.04	5.02927	0.011	43718.2	46301.6	-5.579	208957_at,208958_at,208959_s_at	208958_at,208959_s_at,208957_at	1	52	34	6
Q9HCC0	MCCB	Methylcrotonoyl-CoA carboxylase beta chain, mitochondrial	ENSP00000343657	ENSG00000131844//ENSG00000262057	54	1373	421	2.05	0.0013	6.47	6.41631	0.054	58987.3	57423.7	2.723	1560033_at,209623_at,209624_s_at	209623_at,209624_s_at	1	38	21	8
Q9UNM6	PSD13	26S proteasome non-ATPase regulatory subunit 13	ENSP00000396937	ENSG00000185627	106	871	623	1.34	0.00049	5.53	5.52147	0.009	42945.5	40701.4	5.514	201232_s_at,201233_at	201232_s_at,201233_at	1	20	17	12
Q9Y230	RUVB2	RuvB-like 2	ENSP00000221413	ENSG00000183207	105a	801	482	-1.28	0.0004	5.49	5.42652	0.063	51025.4	51292.5	-0.521	1559945_at,1559946_s_at,201459_at	201459_at,1559946_s_at	2	5	5	1
Q9Y265	RUVB1	RuvB-like 1	ENSP00000318297	ENSG00000175792	68	1162	477	2.05	0.00029	6.02	6.083	-0.063	50228	51788.4	-3.013	201614_s_at	201614_s_at	1	9	8	2
Q9Y4L1	HYOU1	Hypoxia up-regulated protein 1	ENSP00000278752	ENSG00000149428//ENSG00000262812	91	537	121	1.72	0.00054	5.07	5.12979	-0.06	107660	114081	-5.629	200825_s_at	200825_s_at	1	4	3	3
Q9Y4L1	HYOU1	Hypoxia up-regulated protein 1	ENSP00000278752	ENSG00000149428//ENSG00000262812	92	533	100	1.6	0.005	5.07	5.12163	-0.052	107660	122360	-12.014	200825_s_at	200825_s_at	1	NA	NA	NA
