# Supplementary material for: Candidate prioritization for low-abundant differentially expressed proteins in 2D-DIGE datasets
Source: BMC Bioinformatics. 2015 Jan 28;16:25. doi: 10.1186/s12859-015-0455-x (PMC4384356; doi:10.1186/s12859-015-0455-x)
Supplement: Additional file 2 — R scripts and data files used in calculating the results presented in the manuscript. [file 12859_2015_455_MOESM2_ESM.zip]

Archive with 8 entries (8 files):
- DIGE/AdditionalFile1_seedProteins.txt
- DIGE/AdditionalFile5_unidentifiedSpots.txt
- DIGE/all_identified_proteins_remapped_92.txt
- DIGE/DIGEfunctions.R
- DIGE/Fig3.R
- DIGE/HIV_T-cellExpressedList.txt
- DIGE/Run_LOOCV.R
- DIGE/Run_unidentifiedSpots.R
