# Supplementary material for: Candidate prioritization for low-abundant differentially expressed proteins in 2D-DIGE datasets
Source: BMC Bioinformatics. 2015 Jan 28;16:25. doi: 10.1186/s12859-015-0455-x (PMC4384356; doi:10.1186/s12859-015-0455-x)
Supplement: Additional file 2 — R scripts and data files used in calculating the results presented in the manuscript. [file 12859_2015_455_MOESM2_ESM.zip › DIGE/AdditionalFile1_seedProteins.txt]

UniProt	SPOT_ID	Master.No.	x	y	PI_expasy	MW_expasy
O75390	141	1359	1562	561	7.39	49006.17
O75390	44	1360	1629	562	7.39	49006.17
O75489	132	1911	812	972	5.48	26414.92
O75947	21	1808	555	1115	5.22	18360.02
O95433	103	1406	709	591	5.41	38143.13
O95816	15	1781	1215	1045	6.28	23640.73
P00491	19	1666	1265	831	6.45	32117.87
P00505	39	1451	1975	622	8.98	44737.36
P04075	37	1444	1868	618	8.39	39288.83
P04179	6	1807	1485	1110	6.86	22204.14
P04181	69	1337	1122	549	5.97	45852.7
P06576	74	1226	477	477	5	51769.25
P06744	43	1139	1786	434	8.44	63015.93
P07237	73	1099	374	415	4.69	55294.02
P07954	45	1322	1548	535	6.99	50081.55
P08133	97b	876	758	329	5.41	75742.08
P08133	98b	1879	709	324	5.41	75742.08
P08238	115	1209	883	468	4.96	83133.01
P09429	10	1693	1216	888	5.6	24762.57
P09622	53	1165	1404	450	6.5	50174.62
P09651	33	1622	2009	773	9.17	38746.65
P10809	79	1075	559	407	5.24	57962.86
P10809	80	1885	592	410	5.24	57962.86
P10809	82	1067	631	404	5.24	57962.86
P10809	81	943	593	351	5.24	57962.86
P11021	72	1884	464	305	5.01	70478.57
P11177	107	1581	754	716	5.38	35904.41
P12814	89	601	610	210	5.25	103057.55
P13667	148	857	848	315	4.89	70671.55
P13796	83	804	560	287	5.29	70157.2
P14625	71	557	391	205	4.73	90177.99
P15311	65	796	1139	289	5.95	69281.61
P18669	32	1734	1398	941	6.75	28672.74
P21796	34	1631	1871	779	8.63	30683.4
P22314	88	549	695	202	5.49	117717.81
P23284	2	1823	1987	1209	9.25	20289.29
P23526	66	1138	1091	433	5.92	47584.89
P23528	50	1831	1819	1261	8.26	18413.3
P25705	42	1213	1730	464	8.28	55191.32
P27348	28	1712	321	916	4.68	27764.25
P28070	17	1767	835	1014	5.44	24391.78
P28331	99	818	702	298	5.42	76975.37
P30040	12	1730	933	937	6.08	25852.61
P30048	16	1784	1063	1048	5.77	21468.45
P30084	11	1889	1046	951	5.88	28342.6
P30084	13	1665	1137	830	5.88	28342.6
P30101	111	1123	855	428	5.61	54265.22
P30101	112	1126	903	429	5.61	54265.22
P30519	110	1591	625	727	5.31	35901.68
P31040	64	942	1168	353	6.25	68012.04
P31930	104	1312	788	526	5.43	49128.6
P31943	116	1210	922	462	5.89	49229.47
P34897	41	1232	1779	479	8.11	52559.86
P34932	85	515	525	188	5.1	94330.92
P35232	18	1680	771	863	5.57	29804.1
P36957	113	1238	951	482	5.9	41389.7
P38117	136	1736	1802	944	8.29	27712.42
P38646	97a	876	758	329	5.44	68759
P38646	98a	1879	709	324	5.44	68759
P40926	36	1593	1932	734	8.54	33000.45
P40939	40	860	1944	306	8.98	79009.87
P45880	47	1624	1635	768	7.66	31435.31
P46782	134	1803	2097	1098	9.73	22918.4
P49411	52	1354	1321	560	6.31	45045
P50213	70	1533	945	679	5.71	36640.21
P50995	46	1196	1570	460	7.53	54389.71
P50995	154	1175	1586	454	7.53	54389.71
P52566	24	1721	466	931	5.08	22856.81
P52566	23	1739	508	941	5.08	22856.81
P55084	38	1325	1988	539	9.24	47484.9
P55809	67	1157	1164	441	6	52089.89
P60174	31	1758	1419	981	5.65	30791
P60709	108	1584	829	725	5.29	41736.73
P61978	100	1035	719	389	5.39	50976.25
P61981	29	1709	363	906	4.8	28344.59
P62258	25	1686	312	869	4.63	29215.9
P63104	30	1719	342	926	4.73	27745.1
P63241	7	1842	509	1338	5.08	16701.06
P68363	101	1176	659	458	4.94	50151.63
Q01469	127	1868	1153	1500	6.82	15075.24
Q01518	48	1159	1532	440	8.26	51770.27
Q02338	158	1668	1815	840	8.16	33075.14
Q04837	3	1865	1752	1482	8.24	15195.14
Q07021	26	1670	223	844	4.32	23783.14
Q12931	63	887	1210	330	6.13	73546.06
Q13162	131	1749	870	970	5.54	26572.09
Q13177	114	1044	964	394	5.69	57911.42
Q13838	105b	1234	801	482	5.44	48860.14
Q14697	94	576	944	208	5.58	103975.46
Q14697	95	562	922	204	5.58	103975.46
Q15084	75	1277	495	507	4.95	46170.9
Q15084	76	1276	472	507	4.95	46170.9
Q15691	27	1667	512	826	5.02	29909.89
Q16851	62	1191	1667	458	8.15	56940.25
Q96CE4	8	1840	894	1331	5.75	17336.53
Q99714	5	1762	1622	1006	7.87	26791.89
Q99798	49	743	1493	270	6.85	82425.78
Q99880	1	1857	2038	1445	10.32	13821.02
Q9BS26	77	1331	489	543	5.04	43718.23
Q9HCC0	54	1114	1373	421	6.47	58987.34
Q9UNM6	106	1453	871	623	5.53	42945.48
Q9Y230	105a	1234	801	482	5.49	51025.37
Q9Y265	68	1229	1162	477	6.02	50228
Q9Y4L1	91	301	537	121	5.07	107659.97
Q9Y4L1	92	224	533	100	5.07	107659.97
