# Supplementary material for: Candidate prioritization for low-abundant differentially expressed proteins in 2D-DIGE datasets
Source: BMC Bioinformatics. 2015 Jan 28;16:25. doi: 10.1186/s12859-015-0455-x (PMC4384356; doi:10.1186/s12859-015-0455-x)
Supplement: Additional file 2 — R scripts and data files used in calculating the results presented in the manuscript. [file 12859_2015_455_MOESM2_ESM.zip › DIGE/AdditionalFile5_unidentifiedSpots.txt]

Master No	Ratio	P-value	x	y	pi_predicted	mw_predicted
30	-1.51	0.0099	512	32	5.077971395	147728.2657
51	-1.53	0.0067	970	43	5.746797824	143177.6239
97	-1.53	0.0032	322	59	4.631535095	136807.5718
103	-1.46	9.90E-05	572	60	5.181604479	136418.9872
167	-1.46	0.00059	1435	85	6.912886476	127055.0652
177	-1.56	0.0073	1461	86	6.998056954	126694.1814
229	-1.3	0.00042	692	103	5.342198631	120713.952
307	1.45	0.00099	741	125	5.394027695	113462.1393
327	-2.01	0.072	1935	134	8.913690366	110683.1276
356	-1.38	0.00099	1366	140	6.407497742	108890.3381
366	2.45	0.0087	799	143	5.427117849	108011.404
375	-1.67	0.0086	1039	144	5.882978007	107720.9723
389	2.25	0.0079	822	148	5.450634169	106571.8184
406	1.72	0.0088	1625	156	7.71292573	104332.6479
433	1.98	0.0014	391	170	4.82046457	100596.3367
454	-1.46	0.00048	610	171	5.243286813	100338.0212
472	1.54	0.0077	243	181	4.480071863	97815.29652
491	-1.86	0.00014	578	182	5.192538949	97568.95714
492	-1.59	0.0033	1479	184	6.992239293	97079.45088
495	-1.63	0.0016	555	182	5.155136553	97568.95714
499	-1.52	0.00069	600	183	5.230101563	97323.67687
511	-1.65	0.0022	724	189	5.378450217	95873.96825
516	-1.32	0.00021	630	191	5.273127535	95398.9893
520	-1.61	0.006	756	191	5.399474935	95398.9893
535	2.06	0.039	367	196	4.751055372	94229.25295
538	2.03	0.00058	341	206	4.678941384	91965.58978
548	-1.58	0.00053	669	201	5.34412739	93084.36542
551	1.84	0.00067	968	202	5.742438237	92858.32084
556	2.57	0.033	1162	202	6.059935244	92858.32084
560	-1.73	0.00019	634	207	5.282407504	91745.64119
566	1.8	0.0057	1203	206	6.120358628	91965.58978
587	2.98	0.015	1728	213	8.055780406	90451.96804
598	-1.66	0.0032	592	214	5.217635149	90240.57295
604	-1.54	0.0029	1157	219	6.045391021	89200.50841
613	3.12	0.0099	1821	225	8.389928145	87987.01316
617	2.34	0.0022	669	223	5.34412739	88387.55313
619	2.07	0.012	695	225	5.343004348	87987.01316
620	2.01	0.01	714	225	5.365483854	87987.01316
622	3.26	0.0041	1592	228	7.523356297	87393.20045
635	5.11	0.013	1793	227	8.276944763	87590.22981
640	2.13	0.0099	394	230	4.828069097	87001.77486
643	4.49	0.01	1727	230	8.051399409	87001.77486
649	3.14	0.039	1665	231	7.832772489	86807.34247
658	1.51	0.0029	788	238	5.418506221	85468.56736
668	2.16	0.001	1907	240	8.757581653	85092.69512
694	2.75	6.90E-05	535	250	5.125046881	83251.27415
697	1.91	0.001	1946	244	8.96924524	84348.92571
700	1.86	0.00017	705	255	5.352100515	82350.9247
731	1.85	0.0051	572	270	5.181604479	79709.14927
750	1.66	0.0026	1577	272	7.463267314	79361.90592
759	2.09	0.002	699	274	5.345314649	79015.50453
775	2.51	0.089	519	285	5.092018262	77120.94751
778	1.7	0.0059	1364	285	6.406231229	77120.94751
789	2.07	0.0024	1201	285	6.116682412	77120.94751
797	1.84	0.0012	1174	291	6.09743401	76091.71638
839	1.68	0.0076	1370	309	6.408504667	73047.95157
845	1.49	3.70E-05	1403	310	6.517220638	72882.25526
851	2.62	0.038	672	314	5.344469572	72224.13165
853	2.07	5.30E-05	819	314	5.446108025	72224.13165
856	2.42	2.30E-05	790	315	5.420327517	72060.82428
889	1.75	0.0029	866	334	5.509478834	69067.71885
890	2.36	0.015	904	334	5.593812906	69067.71885
899	1.94	0.00012	811	338	5.436564259	68465.87167
900	2.96	0.013	926	338	5.633968855	68465.87167
904	1.94	0.0052	843	340	5.492109656	68168.40576
905	3.23	0.00066	882	340	5.559744882	68168.40576
912	1.51	0.0074	1024	340	5.855073156	68168.40576
960	3.12	0.00032	266	362	4.5189957	65028.35256
972	2.74	0.0048	229	361	4.456720045	65166.35189
974	2.13	0.00097	910	359	5.606206491	65443.60973
976	1.89	0.0061	1820	362	8.385883703	65028.35256
979	1.42	0.00071	1864	363	8.538186885	64890.76744
981	1.74	0.00029	1681	366	7.868580833	64480.45637
987	2.43	5.30E-05	1591	366	7.518648791	64480.45637
991	1.53	0.0024	1515	371	7.0272842	63804.51086
993	2.03	0.00033	1366	373	6.407497742	63536.80773
1021	1.58	6.10E-06	1819	384	8.381764026	62090.13091
1027	1.74	2.40E-06	1864	386	8.538186885	61831.53064
1063	1.55	0.0016	1338	403	6.353659248	59687.36153
1068	4.25	0.0058	533	403	5.121260178	59687.36153
1141	2.31	0.00026	1511	437	7.012659764	55737.1494
1151	2.18	0.0089	230	439	4.458396453	55518.11937
1163	1.88	0.0017	1630	446	7.74283322	54762.07895
1215	1.99	0.0036	1054	464	5.910468928	52908.46322
1227	1.79	0.0072	451	477	4.941677623	51686.93796
1231	1.49	0.00025	1507	481	7.001657365	51328.80513
1233	2	5.00E-04	1632	480	7.753789781	51417.85603
1243	2.07	5.00E-04	1565	484	7.43266913	51063.09127
1245	1.24	0.00063	655	491	5.331336235	50450.67433
1247	1.82	0.00055	1323	488	6.304387518	50711.85172
1251	2.06	9.30E-05	1671	486	7.843497554	50887.04006
1268	2.54	0.0052	1686	503	7.884031311	49424.86051
1269	2.87	0.11	450	504	4.939556904	49340.71628
1284	2.99	0.00015	726	513	5.380733065	48592.4698
1309	1.5	0.003	1821	529	8.389928145	47301.3721
1320	2.05	0.025	996	533	5.800908196	46986.61847
1323	2.85	0.0021	1677	534	7.857550281	46908.52322
1328	2.15	0.0012	1603	551	7.580357225	45618.46843
1329	2.01	0.11	459	540	4.959704292	46445.29366
1334	1.7	0.00093	1760	546	8.179807418	45990.76318
1336	2.85	0.056	354	549	4.713726024	45766.66239
1341	1.77	0.00019	1953	542	9.004946083	46292.85274
1344	1.55	0.004	1918	559	8.820890358	45035.80029
1347	2.16	0.0035	1269	556	6.166995791	45252.35882
1352	2.36	0.0071	2028	557	9.385125433	45179.90843
1357	4.24	6.00E-04	787	561	5.417530352	44892.76626
1361	1.86	0.002	1675	563	7.852518867	44750.72438
1372	4.72	4.00E-04	1931	570	8.892788574	44259.42157
1373	2.28	9.60E-05	767	570	5.400564701	44259.42157
1375	1.77	0.0023	942	569	5.678334569	44329.07086
1379	2.06	0.0022	333	573	4.65846311	44051.51015
1397	2.13	0.00028	1418	589	6.737453386	42967.08567
1399	1.89	0.0024	789	586	5.419437916	43167.46283
1412	1.79	0.0024	2030	610	9.385958354	41597.43564
1414	2.14	0.00024	1522	602	7.062771605	42112.84234
1418	1.7	0.0045	816	605	5.442112678	41918.70903
1422	2.13	0.00012	957	603	5.717876584	42048.01357
1423	1.67	0.0024	1098	610	5.987914771	41597.43564
1425	1.95	7.40E-05	333	607	4.65846311	41789.86493
1430	1.66	0.0097	1699	612	7.931263607	41469.68989
1432	1.57	4.00E-04	1670	613	7.84146997	41405.97471
1435	1.85	0.00077	678	613	5.343848727	41405.97471
1458	1.6	5.90E-05	984	625	5.776487264	40650.30458
1477	2.28	2.50E-05	1690	634	7.897577629	40099.82171
1493	1.74	2.00E-04	891	648	5.572026263	39270.90247
1506	2.15	0.006	2032	649	9.387011292	39212.82292
1552	3.02	0.0013	1177	688	6.10143534	37034.07285
1562	1.38	0.00023	2032	699	9.387011292	36444.84821
1570	2.53	0.0022	827	704	5.45942582	36181.3971
1572	3.24	0.011	269	713	4.524237245	35715.04016
1576	1.78	0.0011	651	712	5.323648659	35766.32837
1579	2.59	2.00E-06	1023	712	5.853191461	35766.32837
1594	2.53	0.0071	1958	734	9.031518255	34670.89036
1613	2.18	0.0031	2079	756	9.845965046	33632.98125
1616	2.43	5.80E-06	1696	767	7.919596943	33132.20416
1617	1.77	0.0069	289	770	4.560918752	32997.57083
1625	2.62	2.20E-05	1813	777	8.355792551	32686.75592
1650	2.28	0.00087	1280	810	6.177913504	31283.69607
1653	1.63	0.0035	1867	812	8.550127149	31201.80585
1658	2.1	0.00012	1466	818	6.999047912	30958.18981
1660	1.83	0.00013	2036	824	9.390383482	30717.60608
1661	2.23	0.00013	1563	823	7.426143035	30757.49547
1691	2.54	7.10E-05	2034	878	9.388435813	28673.85024
1700	1.63	0.00055	1872	901	8.571526309	27862.4535
1703	2.39	0.002	2101	887	10.67652494	28352.91451
1704	1.88	0.0016	223	897	4.446603921	28001.58752
1718	2.76	0.00044	878	920	5.551413343	27211.56244
1720	1.63	0.0065	225	933	4.4499884	26773.15703
1723	1.45	0.00017	1992	932	9.262158286	26806.89898
1732	-1.44	0.00048	546	936	5.142821188	26671.86129
1740	3.55	2.30E-05	1942	944	8.949168396	26401.57383
1742	1.77	0.0073	1968	951	9.08950799	26166.42876
1743	3.55	6.70E-05	2035	950	9.389334781	26199.87687
1747	1.91	0.0018	987	965	5.782674783	25705.18468
1751	2.55	0.0031	1938	973	8.929011801	25449.33361
1753	1.97	6.70E-05	2036	978	9.390383482	25293.53163
1755	1.56	0.0032	1569	979	7.442070144	25262.779
1756	1.54	0.00019	1905	977	8.746044286	25324.41862
1757	1.87	1.10E-05	931	980	5.642468717	25232.15955
1765	4.27	0.0051	2034	1007	9.388435813	24451.66402
1769	2.49	0.031	1871	1012	8.567096858	24315.7777
1770	2.33	6.60E-05	1481	1020	6.990795458	24101.69765
1775	2.01	1.50E-05	1317	1029	6.283387011	23864.23034
1776	2.99	4.90E-05	2039	1033	9.394617439	23759.51625
1778	2.33	0.0044	992	1035	5.792863107	23707.29902
1783	13.77	2.90E-06	1304	1048	6.239024915	23369.14087
1786	2.73	2.40E-05	1947	1050	8.974281533	23317.17558
1790	1.79	0.00041	2034	1063	9.388435813	22979.61033
1798	-2.88	0.029	60	1091	4.170191147	22259.64363
1801	3.34	0.00018	1987	1097	9.224951004	22107.705
1810	-3.58	0.022	63	1130	4.175278499	21289.79239
1816	-2.52	0.074	60	1160	4.170191147	20560.24417
1825	3.44	0.00018	345	1225	4.68942981	19064.37052
1833	-1.51	0.0014	903	1279	5.591804696	17960.95621
1834	2.23	1.20E-05	2033	1277	9.387667632	17998.94384
1835	2.47	0.05	471	1296	4.990826213	17648.96486
1850	-1.53	0.0034	541	1400	5.135284467	16120.46456
1853	2.24	0.097	1336	1412	6.347572212	15933.39921
1900	2.54	9.20E-05	1514	1021	7.023267087	24075.15755
1902	2.04	0.00017	1936	1091	8.918824817	22259.64363
1904	1.88	3.00E-05	1980	1250	9.17195337	18534.73279
1905	2.2	0.00062	1937	1248	8.923930649	18575.97963
1909	2.82	4.30E-05	1370	1564	6.408504667	12592.01781
1910	2.57	0.00043	627	1028	5.266859129	23890.47696
1912	2.62	0.00029	1220	1092	6.179890375	22234.24763
1913	2.87	0.0013	409	835	4.861480823	30284.53369
1917	3.74	0.00045	740	931	5.393368674	26840.62639
1918	3	0.00066	893	945	5.574612269	26367.85151
