# Supplementary material for: Candidate prioritization for low-abundant differentially expressed proteins in 2D-DIGE datasets
Source: BMC Bioinformatics. 2015 Jan 28;16:25. doi: 10.1186/s12859-015-0455-x (PMC4384356; doi:10.1186/s12859-015-0455-x)
Supplement: Additional file 2 — R scripts and data files used in calculating the results presented in the manuscript. [file 12859_2015_455_MOESM2_ESM.zip › DIGE/all_identified_proteins_remapped_92.txt]

UNIPROT	Gene_symbol	Description	STRINGIDS
O75390	CISY_HUMAN	Citrate synthase, mitochondrial	9606.ENSP00000342056
O75489	NDUS3_HUMAN	NADH dehydrogenase [ubiquinone] iron-sulfur protein 3, mitochondrial	9606.ENSP00000263774
O75947	ATP5H_HUMAN	ATP synthase subunit d, mitochondrial	9606.ENSP00000301587
O95433	AHSA1_HUMAN	Activator of 90 kDa heat shock protein ATPase homolog 1	9606.ENSP00000216479
O95816	BAG2_HUMAN	BAG family molecular chaperone regulator 2	9606.ENSP00000359727
P00491	PNPH_HUMAN	Purine nucleoside phosphorylase	9606.ENSP00000354532
P00505	AATM_HUMAN	Aspartate aminotransferase, mitochondrial	9606.ENSP00000245206
P04075	ALDOA_HUMAN	Fructose-bisphosphate aldolase A	9606.ENSP00000336927
P04179	SODM_HUMAN	Superoxide dismutase [Mn], mitochondrial	9606.ENSP00000337127
P04181	OAT_HUMAN	Ornithine aminotransferase, mitochondrial	9606.ENSP00000357838
P06576	ATPB_HUMAN	ATP synthase subunit beta, mitochondrial	9606.ENSP00000262030
P06744	G6PI_HUMAN	Glucose-6-phosphate isomerase	9606.ENSP00000348877
P07237	PDIA1_HUMAN	Protein disulfide-isomerase	9606.ENSP00000327801
P07954	FUMH_HUMAN	Fumarate hydratase, mitochondrial	9606.ENSP00000355518
P08133	ANXA6_HUMAN	Annexin A6	9606.ENSP00000346550
P08238	HS90B_HUMAN	Heat shock protein HSP 90-beta	9606.ENSP00000325875
P09429	HMGB1_HUMAN	High mobility group protein B1	9606.ENSP00000343040
P09622	DLDH_HUMAN	Dihydrolipoyl dehydrogenase, mitochondrial	9606.ENSP00000205402
P09651	ROA1_HUMAN	Heterogeneous nuclear ribonucleoprotein A1	9606.ENSP00000341826
P10809	CH60_HUMAN	60 kDa heat shock protein, mitochondrial	9606.ENSP00000340019
P11021	GRP78_HUMAN	78 kDa glucose-regulated protein	9606.ENSP00000324173
P11177	ODPB_HUMAN	Pyruvate dehydrogenase E1 component subunit beta, mitochondrial	9606.ENSP00000307241
P12814	ACTN1_HUMAN	Alpha-actinin-1	9606.ENSP00000377941
P13667	PDIA4_HUMAN	Protein disulfide-isomerase A4	9606.ENSP00000286091
P13796	PLSL_HUMAN	Plastin-2	9606.ENSP00000315757
P14625	ENPL_HUMAN	Endoplasmin	9606.ENSP00000299767
P15311	EZRI_HUMAN	Ezrin	9606.ENSP00000338934
P18669	PGAM1_HUMAN	Phosphoglycerate mutase 1	9606.ENSP00000359991
P21796	VDAC1_HUMAN	Voltage-dependent anion-selective channel protein 1	9606.ENSP00000265333
P22314	UBA1_HUMAN	Ubiquitin-like modifier-activating enzyme 1	9606.ENSP00000338413
P23284	PPIB_HUMAN	Peptidyl-prolyl cis-trans isomerase B	9606.ENSP00000300026
P23526	SAHH_HUMAN	Adenosylhomocysteinase	9606.ENSP00000217426
P23528	COF1_HUMAN	Cofilin-1	9606.ENSP00000309629
P25705	ATPA_HUMAN	ATP synthase subunit alpha, mitochondrial	9606.ENSP00000282050
P27348	1433T_HUMAN	14-3-3 protein theta	9606.ENSP00000238081
P28070	PSB4_HUMAN	Proteasome subunit beta type-4	9606.ENSP00000290541
P28331	NDUS1_HUMAN	NADH-ubiquinone oxidoreductase 75 kDa subunit, mitochondrial	9606.ENSP00000233190
P30040	ERP29_HUMAN	Endoplasmic reticulum resident protein 29	9606.ENSP00000261735
P30048	PRDX3_HUMAN	Thioredoxin-dependent peroxide reductase, mitochondrial	9606.ENSP00000298510
P30084	ECHM_HUMAN	Enoyl-CoA hydratase, mitochondrial	9606.ENSP00000357535
P30101	PDIA3_HUMAN	Protein disulfide-isomerase A3	9606.ENSP00000300289
P30519	HMOX2_HUMAN	Heme oxygenase 2	9606.ENSP00000219700
P31040	SDHA_HUMAN	Succinate dehydrogenase [ubiquinone] flavoprotein subunit, mitochondrial	9606.ENSP00000264932
P31930	QCR1_HUMAN	Cytochrome b-c1 complex subunit 1, mitochondrial	9606.ENSP00000203407
P31943	HNRH1_HUMAN	Heterogeneous nuclear ribonucleoprotein H	9606.ENSP00000349168
P34897	GLYM_HUMAN	Serine hydroxymethyltransferase, mitochondrial	9606.ENSP00000333667
P34932	HSP74_HUMAN	Heat shock 70 kDa protein 4	9606.ENSP00000302961
P35232	PHB_HUMAN	Prohibitin	9606.ENSP00000300408
P36957	ODO2_HUMAN	Dihydrolipoyllysine-residue succinyltransferase component of 2-oxoglutarate dehydrogenase complex, mitochondrial	9606.ENSP00000335304
P38117	ETFB_HUMAN	Electron transfer flavoprotein subunit beta	9606.ENSP00000346173
P38646	GRP75_HUMAN	Stress-70 protein, mitochondrial	9606.ENSP00000297185
P40926	MDHM_HUMAN	Malate dehydrogenase, mitochondrial	9606.ENSP00000327070
P40939	ECHA_HUMAN	Trifunctional enzyme subunit alpha, mitochondrial	9606.ENSP00000370023
P45880	VDAC2_HUMAN	Voltage-dependent anion-selective channel protein 2	9606.ENSP00000361686
P46782	RS5_HUMAN	40S ribosomal protein S5	9606.ENSP00000196551
P49411	EFTU_HUMAN	Elongation factor Tu, mitochondrial	9606.ENSP00000322439
P50213	IDH3A_HUMAN	Isocitrate dehydrogenase [NAD] subunit alpha, mitochondrial	9606.ENSP00000299518
P50995	ANX11_HUMAN	Annexin A11	9606.ENSP00000265447
P52566	GDIR2_HUMAN	Rho GDP-dissociation inhibitor 2	9606.ENSP00000228945
P55084	ECHB_HUMAN	Trifunctional enzyme subunit beta, mitochondrial	9606.ENSP00000325136
P55809	SCOT1_HUMAN	Succinyl-CoA:3-ketoacid coenzyme A transferase 1, mitochondrial	9606.ENSP00000196371
P60174	TPIS_HUMAN	Triosephosphate isomerase	9606.ENSP00000379933
P60709	ACTB_HUMAN	Actin, cytoplasmic 1	9606.ENSP00000349960
P61978	HNRPK_HUMAN	Heterogeneous nuclear ribonucleoprotein K	9606.ENSP00000365439
P61981	1433G_HUMAN	14-3-3 protein gamma	9606.ENSP00000306330
P62258	1433E_HUMAN	14-3-3 protein epsilon	9606.ENSP00000264335
P63104	1433Z_HUMAN	14-3-3 protein zeta/delta	9606.ENSP00000309503
P63241	IF5A1_HUMAN	Eukaryotic translation initiation factor 5A-1	9606.ENSP00000336702
P68363	TBA1B_HUMAN	Tubulin alpha-1B chain	9606.ENSP00000336799
Q01469	FABP5_HUMAN	Fatty acid-binding protein, epidermal	9606.ENSP00000297258
Q01518	CAP1_HUMAN	Adenylyl cyclase-associated protein 1	9606.ENSP00000361878
Q02338	BDH_HUMAN	D-beta-hydroxybutyrate dehydrogenase, mitochondrial	9606.ENSP00000350914
Q04837	SSBP_HUMAN	Single-stranded DNA-binding protein, mitochondrial	9606.ENSP00000265304
Q07021	C1QBP_HUMAN	Complement component 1 Q subcomponent-binding protein, mitochondrial	9606.ENSP00000225698
Q12931	TRAP1_HUMAN	Heat shock protein 75 kDa, mitochondrial	9606.ENSP00000246957
Q13162	PRDX4_HUMAN	Peroxiredoxin-4	9606.ENSP00000368646
Q13177	PAK2_HUMAN	Serine/threonine-protein kinase PAK 2	9606.ENSP00000314067
Q13838	DX39B_HUMAN	Spliceosome RNA helicase DDX39B	9606.ENSP00000400326
Q14697	GANAB_HUMAN	Neutral alpha-glucosidase AB	9606.ENSP00000340466
Q15084	PDIA6_HUMAN	Protein disulfide-isomerase A6	9606.ENSP00000272227
Q15691	MARE1_HUMAN	Microtubule-associated protein RP/EB family member 1	9606.ENSP00000364721
Q16851	UGPA_HUMAN	UTP--glucose-1-phosphate uridylyltransferase	9606.ENSP00000338703
Q96CE4	Q96CE4_HUMAN	Stathmin	9606.ENSP00000410452
Q99714	HCD2_HUMAN	3-hydroxyacyl-CoA dehydrogenase type-2	9606.ENSP00000168216
Q99798	ACON_HUMAN	Aconitate hydratase, mitochondrial	9606.ENSP00000216254
Q99880	H2B1L_HUMAN	Histone H2B type 1-L	9606.ENSP00000366618
Q9BS26	ERP44_HUMAN	Endoplasmic reticulum resident protein 44	9606.ENSP00000262455
Q9HCC0	MCCB_HUMAN	Methylcrotonoyl-CoA carboxylase beta chain, mitochondrial	9606.ENSP00000343657
Q9UNM6	PSD13_HUMAN	26S proteasome non-ATPase regulatory subunit 13	9606.ENSP00000396937
Q9Y230	RUVB2_HUMAN	RuvB-like 2	9606.ENSP00000221413
Q9Y265	RUVB1_HUMAN	RuvB-like 1	9606.ENSP00000318297
Q9Y4L1	HYOU1_HUMAN	Hypoxia up-regulated protein 1	9606.ENSP00000278752
