# Supplementary material for: Candidate prioritization for low-abundant differentially expressed proteins in 2D-DIGE datasets
Source: BMC Bioinformatics. 2015 Jan 28;16:25. doi: 10.1186/s12859-015-0455-x (PMC4384356; doi:10.1186/s12859-015-0455-x)
Supplement: Additional file 2 — R scripts and data files used in calculating the results presented in the manuscript. [file 12859_2015_455_MOESM2_ESM.zip › DIGE/DIGEfunctions.R]

## Functions needed for calculating the results presented in the manuscript.
##
## UK Nandal et al 
## Candidate prioritization for low-abundant differentially expressed 
## proteins in 2D-DIGE datasets
## 
## Copyright (C)  2014 Umesh K Nandal and Perry D Moerland 
##
##    This program is free software: you can redistribute it and/or modify
##    it under the terms of the GNU General Public License as published by
##    the Free Software Foundation, either version 3 of the License, or
##    (at your option) any later version.
##
##    This program is distributed in the hope that it will be useful,
##    but WITHOUT ANY WARRANTY; without even the implied warranty of
##    MERCHANTABILITY or FITNESS FOR A PARTICULAR PURPOSE.  See the
##    GNU General Public License for more details.
##
##    You should have received a copy of the GNU General Public License
##    along with this program.  If not, see http://www.gnu.org/licenses/.
## 
## Contact:
## Perry Moerland, PhD
## p.d.moerland@amc.uva.nl
## Room J1B-215, Bioinformatics Laboratory
## Department of Clinical Epidemiology, Biostatistics and Bioinformatics
## Academic Medical Center, University of Amsterdam 
## PO Box 22700, 1100 DE Amsterdam, the Netherlands 
##################################################################################################### 

## 1. connect to local STRING DB
getDBConnection = function(dbname, username, pw){
	require(RPostgreSQL) 
	## Setup the database connection
	driver = dbDriver("PostgreSQL")
	DBcon = dbConnect(driver, user = username, password = pw, dbname = dbname) 
	return(DBcon)
}

## 2. Fit smoothing spline on x and y coordinates using generalized cross-validation 
predict.sspline = function(x.known, y.known, x.unknown,cv=FALSE) {
 fit = smooth.spline(x.known,y.known,cv=cv)
 y.unknown = predict(fit, x.unknown)
 return(as.numeric(as.matrix(y.unknown$y)))
}

## 3. Generate candidate list by connecting to TagIdent
getTagIdent = function(pI_min, pI_max, Mw, Mw_range, cysteine = "reduced", species = "9606", database = "SWISS-PROT"){
  
	master_table = data.frame()
	base_url = "http://web.expasy.org/cgi-bin/tagident/tagident0.pl?"
  
	## Get the info from TagIdent
	Tag_input = paste("name=&pimin=", (pI_min),    ## Minimal pI
                    "&pimax=", (pI_max),               ## Maximal pI
                    "&mw=", Mw,                        ## Molecular weight
                    "&dmw=", Mw_range,                 ## Molecular weight range percentage
                    "&Cysteine=", cysteine,            ## Cysteines are....
                    "&os=", species,                   ## Species code (Human)
                    "&kw=&Tagging=&tag_only=ok&Terminal=Nterminal&email=&",
                    "db=", database, sep ="")          ## Which database?
	Tag_URL = paste(base_url, Tag_input, sep = "")
	TAG_connect = url(Tag_URL)
  
	TAG =  tryCatch({readLines(TAG_connect, warn = F)}, error = function(e){
			close(TAG_connect)
			Sys.sleep(30)
			print("Could not get TagIdent Info, retrying")
			getTagIdent(j)
		})
  
	close(TAG_connect)
  
	## Get the useful information from TagIdent
	TAG_index = grep("<A HREF=\"http://www.uniprot.org/uniprot/", TAG)
	if (length(TAG_index)>0){
		for (t in 1:length(TAG_index)){
			line = TAG[TAG_index[t]]
			pre_prot = unlist(strsplit(line, "\\("))[2]
			protein = unlist(strsplit(pre_prot, "\\)"))[1]
			if (length(unlist(strsplit(protein, "-")))>0) protein = unlist(strsplit(protein, "-"))[1]    
			line_Mw_pI = TAG[(TAG_index[t]+2)]
			split = unlist(strsplit(line_Mw_pI, "pI: "))[2]
			split2 = unlist(strsplit(split, ", Mw: "))
			master_table[t, "UNIPROT"] = protein
			master_table[t, "pI"] = as.numeric(split2[1])
			master_table[t, "Mw"] = as.numeric(unlist(strsplit(split2[2], "</td>"))[1]) 
		}
	}
    
	master_table= unique(master_table)   
	if(nrow(master_table!=0)){
		ID = seq(1,nrow(master_table), 1)
		master_table = cbind(master_table, ID)}
	return(master_table)    
}

## 4. Get STRING IDs corresponding to the UniProt IDs of proteins in candidate list
getStringIDs = function(master_table,DBcon){
	t = table(master_table$UNIPROT)
	t = as.data.frame(t)
	colnames(t)[1] = "UNIPROT"
	query = paste("select protein,string from alias where protein IN(",paste(t$UNIPROT,collapse="','"),")",sep="'")
	res = dbGetQuery(DBcon,query)
	colnames(res) = c("UNIPROT","STRINGIDS")
	res1 = merge(t,res,by="UNIPROT")

	res2 = merge(master_table,res1,by="UNIPROT")
	return(res2[,-which(colnames(res2)=="Freq")])
}

## 5. Get protein interactions from STRING DB corresponding to the given list of proteins
getStringRelations = function(protein_table,DBcon){
	query = paste("select * from protein_protein_links where protein1 IN(",paste(protein_table$STRINGIDS,collapse="','"),")",sep="'")
	res = dbGetQuery(DBcon,query)
	y = merge(protein_table,res,by.x="STRINGIDS",by.y="protein1")
	return(y)
}

## 6. Get interactions from STRING DB for the proteins in the candidate list
getStringInteractions = function(ref_interactions,candidate_string){
	i = match(ref_interactions$protein2,unique(candidate_string$STRINGIDS)) # fetch interactions of candidate proteins with seed proteins
	candidate_inter_match = unique(candidate_string$STRINGIDS)[unique(i[!is.na(i)])] # candidate proteins with >0 interactions with seed proteins
	ref_candidate_interactions = ref_interactions[which(!is.na(i)),] 

	indx = match(c("STRINGIDS","UNIPROT"),colnames(ref_candidate_interactions))
	colnames(ref_candidate_interactions)[indx] = paste(colnames(ref_candidate_interactions)[indx],"_ref",sep="")
	colnames(ref_candidate_interactions)[which(colnames(ref_candidate_interactions)=="protein2")] = "STRINGIDS_candidate"

	j = match(candidate_string$STRINGIDS,candidate_inter_match) 
	candidate_string_filter1 = candidate_string[which(!is.na(j)),] # filter out candidate proteins with 0 interactions with seed proteins

	candidate_interactions = merge(candidate_string_filter1,ref_candidate_interactions,by.x="STRINGIDS",by.y="STRINGIDS_candidate") ## interactions of candidate proteins with seed proteins
	indx = match(c("STRINGIDS","UNIPROT"),colnames(candidate_interactions))
	colnames(candidate_interactions)[indx] = paste(colnames(candidate_interactions)[indx],"_candidate",sep="")
	return(candidate_interactions)
}

## 7. Calculate the score for each candidate protein using equation (1)
combineInteractionScore =function(candidate_interactions){
	yy=candidate_interactions[,13:20] ### evidence type-specific and combined scores from STRING 
	yy = 1-yy/1000
	candidates_sumUP = apply(yy,2,function(x){tapply(x,as.vector(candidate_interactions$ID_STRINGIDS),function(m){-sum(log(m))})})
	deg = as.data.frame(table(as.vector(candidate_interactions$ID_STRINGIDS)))
	colnames(deg) = c("ID_STRINGIDS","degree")
	xx = cbind(candidates_sumUP,ID_STRINGIDS=rownames(candidates_sumUP))
	xx = merge(xx,deg,by="ID_STRINGIDS")	
	candidates_sumUP = merge(unique(candidate_interactions[,c(1:7,21:22)]),xx,by="ID_STRINGIDS")
	return(candidates_sumUP[,-1])
}

## 8. 
binsRun = function(master_table,col,row,candidates_sumUP,testprotein,pi_delta,mw_delta,n){

	pi_cutoff = 0
	count = 1
	outputRankMatrix = data.frame(matrix(NA,nrow=row,ncol=col))
	outputProteinMatrix = data.frame(matrix(NA,nrow=n,ncol=3*row*col)) ## 3* for UNIPROT,STRING ID and Barcode
	rownames(outputRankMatrix) = paste("A",1:row,sep="")
	colnames(outputProteinMatrix) = paste("A",1:(3*row*col),sep="")

	for(k in 1:col){
		pi_cutoff = pi_cutoff+pi_delta
		cat(paste("pi_cutoff=",pi_cutoff,";",sep=""))
		colnames(outputRankMatrix)[k] = pi_cutoff
		
		mw_cutoff = 0
		cat("mw_cutoff=")
		for(j in 1:row){
			mw_cutoff = mw_cutoff+mw_delta
			cat(paste(mw_cutoff,",",sep=""))
			candidates_sumUP$combined_score = as.numeric(as.character(candidates_sumUP$combined_score))
			subset = candidates_sumUP[candidates_sumUP$pi_delta<=pi_cutoff & candidates_sumUP$mw_delta<=mw_cutoff,]
			
			if(nrow(subset)!=0){
				rankedSubset = subset[order(subset$combined_score,decreasing=TRUE),]
				outputProteinMatrix[,c(count,count+1,count+2,count+3)] = rankedSubset[1:n,c("UNIPROT_candidate","STRINGIDS_candidate","HIV_expression","combined_score")]
				colnames(outputProteinMatrix)[c(count,count+1,count+2,count+3)] = paste(colnames(rankedSubset[c("UNIPROT_candidate","STRINGIDS_candidate","HIV_expression","combined_score")]),"_pidelta",pi_cutoff,"_mwdelta",mw_cutoff,sep="")
	
				if(!is.null(testprotein)){
					rank = match(testprotein,rankedSubset$UNIPROT_candidate)
					outputRankMatrix[j,k] = rank
				}
			}
			count = count+3
			rownames(outputRankMatrix)[j] = as.character(mw_cutoff)				
		}
		cat("\n")
	}

	results = list(mastertable=master_table,rankedProteinList=outputProteinMatrix,rankMatrix=outputRankMatrix)
	if(!is.null(testprotein)){names(results)[2] = as.character(testprotein)}
	return(results)		
}

## 9. Master function for the prioritization of proteins in the candidate list
getTopCandidates_reScore = function(master_table=NULL,ref_interactions,testprotein=NULL,BarcodeData,DBconn,pi,mw,pi_bin,mw_bin,pi_delta,mw_delta,n=5,tag=NULL,candidate_string=NULL,outputDir=getwd()){		

	pi_min = pi-pi_bin
	pi_max = pi+pi_bin

	##1. Get proteins within the given pI and Mw range per spot
	if(is.null(master_table)){
		master_table = getTagIdent(pI_min=pi_min,pI_max=pi_max,Mw=mw,Mw_range=mw_bin)
	}
	master_table = cbind(master_table,pi_delta=abs(master_table$pI-pi),mw_delta=abs((master_table$Mw-mw)/mw)*100)
	cat(paste("..rows in mastertable=",nrow(master_table),sep=""))
	cat("....master_table created!\n")

	##2. Get STRING IDs corresponding to UniProt IDs obtained in the previous step
	if(is.null(candidate_string)){
		candidate_string = getStringIDs(master_table,DBconn)
	}
	cat("....STRING IDs of candidate proteins obtained!\n")
	
	##3. Get the interactions of candidate proteins with the seed proteins and filter out the rest
	candidate_interactions = getStringInteractions(ref_interactions,candidate_string)
	candidate_interactions = cbind(candidate_interactions,ID_STRINGIDS=paste(candidate_interactions$ID,candidate_interactions$STRINGIDS_candidate,sep="_")) # this is important to keep the information for each of the isoforms of each protein per spot
	cat("Candidate protein interactions....done!\n")

	#4. Filter using gene expression barcode
	MicroArrayData = BarcodeData$V1
	candidate_interactions[,"HIV_expression"]=NA
	r = match(candidate_interactions$UNIPROT_candidate,MicroArrayData)
	candidate_interactions$HIV_expression = !is.na(r)
	cat("Gene expression-based filtering....done!\n")

	cat("Ranking proteins...!\n")
	## Calculate the degree of each candidate protein and combine the score per spot at every pI and Mw (with and without gene expression-based filtering)
	candidate_sumUP_womicro = combineInteractionScore(candidate_interactions)
	candidate_sumUP_micro = combineInteractionScore(candidate_interactions[candidate_interactions$HIV_expression==TRUE,])
	
	if(!is.null(testprotein)){tag=testprotein}
	write.table(candidate_sumUP_womicro,paste(outputDir,"/",tag,"_noexpression_rankedCandidateList_pi",pi,"_mw",mw,sep=""),col.names=T,row.names=F,quote=F,sep="\t")
	write.table(candidate_sumUP_micro,paste(outputDir,"/",tag,"_expression_rankedCandidateList_pi",pi,"_mw",mw,sep=""),col.names=T,row.names=F,quote=F,sep="\t")

	col = ceiling(pi_bin/pi_delta)
	row = ceiling(mw_bin/mw_delta)
	
	resultMicro = binsRun(master_table,col,row,candidate_sumUP_micro,testprotein,pi_delta,mw_delta,n)
	cat("With gene expression-based filter...done!\n")
	resultWOmicro=binsRun(master_table,col,row,candidate_sumUP_womicro,testprotein,pi_delta,mw_delta,n)
	cat("Without gene expression-based filter...done!")
	
	return(list(expressionFilter=resultMicro, noExpressionFilter=resultWOmicro,candidateStringIds=candidate_string))
}

## 10. Generate Figure 3
contourPlots = function(N=5,result){

	y = lapply(result,function(x){x[3]})
	y = data.frame(y)
	temp = matrix()
	topN = N

	for(j in 1:ncol(data.frame(result[[1]][3]))){
		subset = y[,c(seq(j,ncol(y),by=25))]
		count = apply(as.matrix(subset),1,function(x){length(which(as.numeric(x)<=topN))})
		temp = cbind(temp,data.frame(count))
	}

	temp = temp[,-1]
	colnames(temp) = colnames(data.frame(result[[1]][3]))

	fraction = temp/length(result)
	fraction = as.matrix(fraction)
	
	## plots 
	pi_maxVal = 1
	mw_maxVal = 30
	
	return(fraction)
}
