# Supplementary material for: Candidate prioritization for low-abundant differentially expressed proteins in 2D-DIGE datasets
Source: BMC Bioinformatics. 2015 Jan 28;16:25. doi: 10.1186/s12859-015-0455-x (PMC4384356; doi:10.1186/s12859-015-0455-x)
Supplement: Additional file 2 — R scripts and data files used in calculating the results presented in the manuscript. [file 12859_2015_455_MOESM2_ESM.zip › DIGE/Fig3.R]

## Script to generate Figure 3
##
## UK Nandal et al 
## Candidate prioritization for low-abundant differentially expressed 
## proteins in 2D-DIGE datasets
## 
## Copyright (C)  2014 Umesh K Nandal and Perry D Moerland 
##
##    This program is free software: you can redistribute it and/or modify
##    it under the terms of the GNU General Public License as published by
##    the Free Software Foundation, either version 3 of the License, or
##    (at your option) any later version.
##
##    This program is distributed in the hope that it will be useful,
##    but WITHOUT ANY WARRANTY; without even the implied warranty of
##    MERCHANTABILITY or FITNESS FOR A PARTICULAR PURPOSE.  See the
##    GNU General Public License for more details.
##
##    You should have received a copy of the GNU General Public License
##    along with this program.  If not, see http://www.gnu.org/licenses/.
## 
## Contact:
## Perry Moerland, PhD
## p.d.moerland@amc.uva.nl
## Room J1B-215, Bioinformatics Laboratory
## Department of Clinical Epidemiology, Biostatistics and Bioinformatics
## Academic Medical Center, University of Amsterdam 
## PO Box 22700, 1100 DE Amsterdam, the Netherlands 
##################################################################################################### 
	
## Figure 3A - contour plots for TPR_n
library(plot3D)

## load functions 
source("DIGEfunctions.R")

pi_maxVal = 1
mw_maxVal = 30

load("output/resNoExpressionFilter.rda")
result = resNoExpressionFilter
pdf("Fig3A_noExpression_contour.pdf")
par(mfrow=c(2,2))
fraction = list()
count = 0
for(N in c(5,10,15,25)){
	count = count+1
	fraction[[count]] = contourPlots(N=N,result) ## get the TPR values 
	pi_delta = gsub("rankMatrix.","",colnames(fraction[[count]])[which(fraction[[count]] == max(fraction[[count]]), arr.ind = TRUE)[,2]]) ## pI values corresponding to maximum TPR
	mw_delta = which(fraction[[count]] == max(fraction[[count]]), arr.ind = TRUE)[,1] ## Mw values corresponding to maximum TPR
	main = paste0("TPR_",N)
	image2D(x = seq(0.04,pi_maxVal,0.04),y = seq(1,mw_maxVal,1), z = t(fraction[[count]]), contour = list(labcex=0.8),ylab = expression(delta), xlab = expression(Delta),main=main,zlim=c(0,0.65),cex.axis=1.2,colkey=FALSE)
	points(pi_delta, mw_delta, pch = 19, cex = 0.75, lwd = 1.5, col = "black") ## Indicate TPRs at optimal pI and Mw with 'black' dots
}
dev.off()
fractionNoExp = fraction

load("output/resExpressionFilter.rda")
result = resExpressionFilter
fraction = list()
count = 0
for(N in c(5,10,15,25)){
	count = count+1
	fraction[[count]] = contourPlots(N=N,result)
}
fractionExp = fraction

### Figure 3B - heatmap for differences in TPR with and without gene expression-based filtering 
pdf("Fig3B_difference_heatmap.pdf")
par(mfrow=c(2,2))
fraction = list()
count = 0
for(N in c(5,10,15,25)){
	count = count+1
	fraction[[count]] = fractionExp[[count]]-fractionNoExp[[count]]

	pi_delta = gsub("rankMatrix.","",colnames(fractionNoExp[[count]])[which(fractionNoExp[[count]] == max(fractionNoExp[[count]]), arr.ind = TRUE)[,2]])
	mw_delta = which(fractionNoExp[[count]] == max(fractionNoExp[[count]]), arr.ind = TRUE)[,1]

	pi_deltaE = gsub("rankMatrix.","",colnames(fractionExp[[count]])[which(fractionExp[[count]] == max(fractionExp[[count]]), arr.ind = TRUE)[,2]])
	mw_deltaE = which(fractionExp[[count]] == max(fractionExp[[count]]), arr.ind = TRUE)[,1]

	main=paste0("TPR_",N," gain")
	image2D(x = seq(0.04,pi_maxVal,0.04),y = seq(1,mw_maxVal,1), z = t(fraction[[count]]), col=c(hsv(h=0.65,s=seq(1,0,-0.035),v=1),hsv(h=1,s=seq(0,1,0.0135),v=1))[-c(21:29,31:37)],contour = FALSE,ylab = expression(delta), xlab = expression(Delta),main=main,zlim=c(-0.03,0.1),cex.axis=1.2,colkey=FALSE)
	points(pi_delta, mw_delta, pch = 19, cex = 0.75, lwd = 2, col = "black") ## Indicate TPR gain at optimal pI and Mw with 'black' dots
	points(pi_deltaE, mw_deltaE, pch = 1, cex = 0.75, lwd = 1.5, col = "magenta")

}
dev.off()
