# Supplementary material for: Candidate prioritization for low-abundant differentially expressed proteins in 2D-DIGE datasets
Source: BMC Bioinformatics. 2015 Jan 28;16:25. doi: 10.1186/s12859-015-0455-x (PMC4384356; doi:10.1186/s12859-015-0455-x)
Supplement: Additional file 2 — R scripts and data files used in calculating the results presented in the manuscript. [file 12859_2015_455_MOESM2_ESM.zip › DIGE/HIV_T-cellExpressedList.txt]

P41226
D0EI67
P13501
P28482
Q1HBJ4
Q499G7
Q9H8X9
Q8N584
Q8WUR7
Q8WWP7
Q8IXS2
B3KQY3
Q6P187
Q6P4D5
Q969E1
Q8N292
Q9BRN9
B4E1U5
Q96DU3
Q8NER5
Q8N103
P42701
P23458
Q9NRR3
Q9BSE4
Q8IZC7
Q5EG05
Q8N7A1
Q8NG08
Q99442
Q08AF3
O43521
A6NI79
Q7L2X4
Q15208
A8K0C9
Q5T1C6
Q8N9U0
Q96LT7
Q9NUW0
Q8IZ41
Q96P31
L7N484
Q8N268
Q8TD46
Q15542
P05556
P00395
Q7GXY8
P03891
Q7GXY9
P00846
Q0ZFE3
P00403
Q7GXZ8
P03923
Q7GXZ1
Q8N9Q2
A6NCI4
Q8NAV1
Q8NEK5
Q5HYJ3
O00398
Q8N239
Q7Z6J4
Q8IZ81
Q6ZMI0
Q96L58
Q96FH0
P21589
Q6NZX3
O14647
Q96G01
O43167
Q96MD2
B3KM81
Q53G26
Q59E88
Q96EY1
B5MDQ4
B7Z1E5
D5MQE1
Q92600
Q96EV2
J3KQ67
Q9NY35
Q7Z5G4
Q5JPT6
Q96B97
P57796
Q4G0I1
Q5TIA1
B2RAL6
P20701
O43405
Q86UV7
B2R9J0
P27987
Q9NXP7
Q13362
B4DIA9
Q8IX04
Q8IZS6
P04183
Q9Y3I1
Q8NG48
E5RFV9
I6L9C6
Q9Y2G2
Q9H3K2
P02686
Q8WW27
Q9H5I1
O43493
B4DTW2
P50452
Q14980
Q3SYK8
Q4LE64
O14979
P04818
Q53Y97
Q8IXA8
Q9NRD0
Q8WWW0
Q8WW12
P40200
Q9NRM2
Q09GN0
Q9BWL3
P05107
A8K725
B4DW78
P14921
Q9Y6Y1
Q9UK58
A8K0B6
Q13510
Q53H01
B7Z645
O60506
Q59GL1
B3KNU3
Q6MZQ0
Q14141
Q541S4
Q548C9
P24390
P28827
P43403
Q9UBE0
Q9NSI8
Q96MX0
P23528
B2R4C5
P61626
Q16667
P62072
P30304
Q15382
O15511
P52566
P61586
Q9BVT0
D3GC14
Q99612
P30876
P52272
P63302
P08559
P62847
Q5JUX0
Q86YH6
P08670
Q9NZB2
P08174
P49773
Q9NVF7
P19105
O43670
Q5JXC7
Q9HCI5
B4DYS2
Q96JY2
Q9Y4E5
Q8TB96
Q92478
Q96JH7
Q9NVK5
E9PC62
O95319
Q14019
Q9BT09
Q8N228
Q96N96
Q6ZVF9
P48357
Q4G138
P60604
B3KTP4
Q9BWW8
O95999
Q96SR6
J3KPZ3
O75592
Q8WUT9
Q13422
Q9P1V8
Q8TA92
Q9Y4W6
Q0VDI3
P16070
P78417
Q7Z6M4
A8KA82
Q13217
Q9NR56
Q9UPQ9
Q92968
P18846
B4DJX9
O14662
Q99550
B4DUB4
Q96SN7
Q6ZR52
Q7Z7H5
A0FGR8
Q8TDW0
Q06732
Q86W54
Q8NDB2
Q8WWB7
A8K5X7
Q3ZCT1
A6NHR9
Q5JPB2
Q9UPV0
Q9P2H3
F5H1J9
Q8N1K5
Q9UK97
L7RSL8
P01116
Q5T753
A2A288
Q8N4U5
Q8N386
Q6UWD8
Q5H9U9
Q59H15
Q9Y3Z3
Q9Y230
P62324
Q6IBC8
A5D8V6
A8K1Z3
Q8NHV4
Q3KNW1
Q8WZ60
P30044
A8MSI8
I3L1E1
Q9Y662
Q3MI94
Q96N58
Q9C000
Q96RA2
Q8N413
Q7Z614
B4E0W2
Q96LA5
O15068
G3V211
Q6P3S1
Q460N3
P00533
P35637
Q13344
Q6IBQ5
O75444
P30203
Q6AZ88
Q8N4Q7
Q9H307
A4D2P0
A4D2P1
P63000
Q86WT6
Q05BM8
Q10472
Q86V02
Q96JQ3
Q9Y600
Q5MIZ7
O00237
Q5JVG8
Q96GC9
Q5JPI3
Q9UM21
O95466
B9A6J6
Q6PJJ8
Q86TI0
Q8NC59
P42568
Q6MZE2
Q8IVB0
Q96PX1
Q92185
Q13043
M9MML4
P08575
B3KS80
Q96S06
Q8N3J9
Q6UWV2
Q14393
Q15628
Q6P2Q9
P04632
P42766
P46779
P78344
Q2TU89
O15371
Q99497
P37108
P50395
Q6IAT1
P62913
Q5VVD0
P61204
P83731
P07910
Q15019
P09651
B2RDW1
P62979
P35544
Q13148
Q9H256
F8VWC5
Q07020
O00303
P46782
P61353
P49207
O43776
Q9NQZ5
P84098
Q00325
Q6MZF9
P62280
P32969
Q53Z07
P17844
Q02878
Q8TBK5
P62906
A4D177
Q13185
B7Z478
P49721
Q07666
Q9Y3I0
P84090
Q2L6I2
Q8NE71
P61803
Q53G02
P25490
O76095
Q15072
B4DY09
F4ZW62
Q12905
Q53FG3
O75391
Q12962
Q15233
O75643
D3DU92
Q15287
P62888
P06748
B4DGL0
P08238
Q6PK50
Q13123
Q95HA6
Q9UK43
O60493
P27824
Q15020
Q14103
P50914
Q16774
Q6IBG8
P54368
Q99437
Q15046
A2A3R6
P62753
P62081
Q9UPT9
O00193
Q15370
P13073
Q15363
Q6FHT8
P49354
P62851
P61927
P13639
P46783
O15342
Q9UJX4
Q00839
Q96BA7
Q14152
P26038
B4DGD0
B4DJT9
E9PEV0
E9PG40
P05067
B2R5T5
P10644
Q68DQ4
O60216
O75083
B3KM80
P19338
P63010
Q96EL6
Q96CW1
Q00610
Q14165
B4DGQ0
B4DIC4
Q14847
Q13435
Q9BXS4
P21291
B4DY28
D3DPU2
Q01518
Q15185
P23381
Q01105
Q5VXV3
Q8N959
Q92597
P0CG47
Q5U5U6
P07737
D0PNI1
P63104
P00441
P49006
O95166
Q6IAW1
P00338
P43308
P07237
P05141
Q6NVC0
A8K401
P35232
P31949
B4E324
P10619
Q15388
P08962
P25685
Q6FHS4
P61077
P17861
Q15012
Q6IBP4
P62910
P60033
P53801
P28799
P09429
Q04760
P68036
Q05519
P38646
P27348
Q9GZR7
A8K7B7
P30153
A8K7J7
B3KXY9
P19367
P78542
Q59FD4
P33947
P61916
P63167
Q6FGH9
Q99732
P00505
P62942
Q0VDC6
B3KPA6
P49748
P63208
Q15691
Q13438
P18124
Q14444
P36873
P61160
Q93096
Q13765
P07203
Q7L4Q3
P00558
P55854
P42677
O14773
P62873
P02794
P62826
Q01130
Q53FN0
Q14494
Q8NF22
O75915
Q16555
Q59GB4
P05386
P31153
P06454
Q53S24
Q3LIC9
Q7L1Q6
P18848
Q96AQ3
O95467
P63092
P84996
Q5JWF2
B2R4W8
P62244
P08758
P16949
E9KL30
Q99436
B1AKZ4
Q15121
Q13011
P11926
P46940
B1AHC8
P12956
Q99798
E9PB45
Q15038
C8YZ26
Q07820
P60709
Q1KLZ0
P49591
Q0VGA5
F8W034
P55061
P10809
P30050
Q14011
Q53XX5
Q99832
Q06323
Q86SZ9
P43034
P48047
P62841
P48556
P13473
P60174
Q53HE2
P47914
Q6IN67
Q9Y4L1
P62316
Q13200
B7ZAY2
P61224
P63220
Q6FGH5
P51572
P07858
P07814
P30041
P62136
Q96BY9
O43865
B4DXC9
J3QLU7
P53990
P62879
Q6FHM2
P0C0S5
P21333
Q60FE5
Q6NXF2
A5YKK6
P62491
P07602
Q9Y508
Q02543
Q9Y3F4
P60903
P50990
P20618
P50991
P31689
P55036
P22695
P18669
Q6FHU2
P42224
P62829
P43307
P62995
Q02790
P51858
E9PGF9
O60502
P20645
O60613
A8K8M6
O19682
P13747
Q6DU44
B3KX11
P49368
Q59H77
O75410
Q5HYH0
Q86UP2
P37802
P08240
Q8IXK0
Q08380
H6SG15
P12074
A8K517
P62266
P49755
B3KXA2
P18206
Q13561
B2R491
P62701
P35659
P62917
Q9P2R6
O75506
P05114
Q6NSG7
O94979
E9KL48
P00367
A8K1F4
Q15773
Q5U0N1
Q92747
P30279
P27449
Q16891
Q08945
O00560
P09496
Q8N9T3
Q99611
P62899
P22314
B3KSG3
B3KVH2
O14639
P04075
P23284
Q9Y6X1
O60637
D2JYH4
P62736
P50897
A4D196
B4DSG5
Q86VP1
P40925
P08133
P13987
Q6FHM9
D0VY79
Q16665
Q13263
B4DQ37
B4DTB8
Q15036
B3KNG9
O95373
B4DXW1
P61158
Q07065
P49588
P51571
P55084
Q9H3M7
P04843
P04083
Q5TZZ9
P22234
P47813
P60981
Q15545
O60841
Q8N5A0
P14209
P07195
Q5U077
P31943
P62952
P05388
Q5VU08
Q9UEY8
Q16836
Q01813
B3KP24
B3KX51
P04899
B4DU40
P28562
A8K1J3
P54725
P20340
Q53ET8
P62269
P39687
Q92530
Q13151
F1T0J2
Q14789
P27105
Q13310
P08574
B7Z571
P35998
A0JLT9
O75533
Q7Z497
P55769
Q6FHM6
Q99805
O43760
Q9NYF8
P18583
P49023
P52292
Q7Z726
P21281
P68363
Q16576
Q6FHQ0
P31040
P62273
P18085
P35606
Q6P468
Q86X58
Q93008
P09382
P36969
P55060
P49411
O14818
P10176
Q53XN1
O00264
Q6IB11
P63241
P53396
Q16629
P15954
P30084
Q04941
I4EC15
P04440
P05455
P05198
Q53XC0
O00165
Q16236
P30419
P16989
Q14671
O14503
Q6IB83
Q9NYB0
Q9Y320
B0YIW5
P48444
Q9UBT2
P08754
Q5TZX1
P30533
A6H8K3
Q14573
Q59ES2
Q00169
Q01650
P17707
Q99460
O75629
P04080
Q76LA1
P12004
Q13547
Q6IT96
O00571
Q53XC6
Q96CY7
Q99538
B4DPW9
P13797
P30040
P08621
B7Z4W4
P54727
Q8IYB3
O95169
E2DRY6
P06733
Q9UNM6
Q13418
P78543
A4D0V4
P47755
A3RJH1
Q92499
A3KLL5
P05026
L7RRS6
P04049
B3KUV5
Q96FW1
B4DNK4
P14618
A8K2M0
P43686
A8K3L7
O14735
P46379
O14548
Q6FGA0
P62249
A4D0R1
Q16563
P26639
Q16881
B7Z2S5
Q53GL6
Q9UKM9
P15121
P49458
P28066
P14324
Q99729
P13798
Q9UHC7
B4DUL4
H0YK72
H0YK83
H0YKT4
P67812
P11388
P62937
Q9Y6I7
Q9H8S9
F7VJQ1
P04156
Q53YK7
P09525
Q6LES2
P38919
Q16718
Q92688
O75368
P09104
Q6FHV6
Q01629
P25787
P06576
P40227
P54136
A8K4S9
B4DQB3
P42226
B4E2K6
Q9NZN5
Q15836
Q6FGG2
Q92664
B2R761
P22307
Q59HG9
P62837
Q86V24
Q9UBQ7
O14745
Q96TA2
Q15459
P53618
Q9BVC6
Q9Y6Y0
B2R657
P20073
P47974
B7Z600
Q13618
P62714
P52597
O43399
Q68E05
Q6FGS1
Q9HB71
Q14596
O43143
N0E4C7
P67870
P11717
P52756
Q15629
Q6FHL3
P49720
O14880
Q7L5N1
P62140
Q96CS7
Q7Z4F1
B2R659
P51659
Q99733
P48637
P13284
Q13619
P61513
P04040
P48651
P06730
Q32Q75
B7ZW00
D9ZGF2
P12111
Q63HQ4
Q8N4Z1
P14854
O75787
P31483
P55786
O43684
P37837
P05412
Q13501
P61758
P17275
Q5U079
P56192
P23921
F8WCY5
Q14257
P53634
P30405
O95433
P62945
Q8TB72
P42785
Q6U8A4
Q93009
A2BEK1
O60927
Q12849
P25963
Q13283
Q5HYE9
Q5U0Q1
Q6ZP53
O94826
P52298
P61088
A4D1K0
Q16864
P27694
M0QY76
P26651
P25788
P35222
O95164
B7Z9A1
Q13642
O43257
Q5SQT9
Q9NR31
Q14669
Q9UFD3
Q9UGL1
P63261
P11279
P46976
B4DUQ9
B4DWW4
P25205
P78406
B3KMD3
O94985
Q02363
Q53T66
O14949
Q9Y512
P32321
P62495
Q13573
P16278
P15531
Q9H1E5
O00148
P23246
Q86VG2
P51617
O43396
Q14683
P07355
Q9Y2I1
O15372
Q6IB98
Q8WU90
Q8TF05
H0UI06
P14406
P04181
Q99623
Q99439
Q13610
B9EKV4
P49189
O75843
Q9Y265
P30048
Q14703
Q7KZF4
P14868
F5H6P3
O15503
Q7L523
P24666
Q59EH3
P46695
Q14232
J3KNF8
O43169
P51114
Q10589
A8K881
P38484
O14933
Q6FIA3
Q9UNF0
Q92905
B2R4P1
O95406
P23229
P40616
Q9NTJ3
P01033
Q6FGX5
P54578
B4DN86
Q92667
B4E0X6
P25786
Q9BXP5
B3KM34
O75439
Q96CP5
P55327
P00491
Q08170
I6L9H2
P26358
P62333
P30281
P51665
B4DQI7
Q9BPW8
P49792
Q13405
Q13571
Q5TBB8
O75794
Q15717
P12270
B3KXK0
B9EGJ9
P51790
O60337
O60739
Q6FG85
O75489
Q07955
Q59FA2
H2EHT1
K7PPA8
P04637
Q53GA5
Q15424
P09669
B1AHB0
P33992
P15927
O43920
Q6IBA0
Q99816
Q9NYS7
P13995
Q86SZ7
Q9UL46
Q9BVX2
P06865
Q14677
P09012
O14977
O75071
O43567
Q04206
P55265
Q86XP3
Q14739
P22059
Q99426
O75436
O60239
O75323
Q8NF37
Q99595
Q92925
A6ZKI3
Q5SQI5
Q5SQI7
Q7Z628
O60763
Q15843
P04792
Q8N488
P38571
Q12983
B2R9S4
P40121
B3KS38
P30305
Q6MZW8
O43313
Q05D65
Q96KR1
P10124
B4DPC0
Q32MZ4
Q9Y421
P31150
E5KQF5
E5KQF6
F1D8N4
P04150
P61221
P15291
P00387
Q92520
P31350
P61769
P12268
P10398
Q96II5
P61024
Q5T178
P49459
P14550
P31930
Q92997
P22090
B2RCT6
P15170
Q7KZX8
Q9UGP8
Q96CQ1
A7LNJ1
Q8WUM9
O95478
Q5J7U2
Q13162
P51825
Q14C88
Q99569
Q14566
P13804
Q6UXN9
Q9NV55
Q9ULA0
O14519
P07686
P78371
Q13823
Q5T0F3
P47756
Q7L4N0
B3KNN9
Q13740
Q99828
A4D275
O15143
P24863
Q7Z4L3
O15228
Q7Z333
B7Z792
O75306
B4DDQ8
B7Z6C2
P36871
P49321
Q5T626
P38606
B3KXA5
P30622
Q15404
Q9UHV7
O60519
P33176
Q6P164
Q15014
Q96T58
B2R513
P15907
P63172
P56556
B3KNP8
P42765
B2R602
O43813
Q53TN2
P41567
Q6IAV3
E9PIC0
E9PIG3
E9PQI9
O14521
P63173
Q9Y4P8
Q14139
P29375
O43427
P12081
P52788
O95503
P51648
Q6PD62
B3KVS8
Q13136
Q96CV9
Q13490
O14561
Q9UNS2
Q9BTL4
A5PLM6
Q59HE8
Q7Z3R7
Q92503
B7Z2R3
B7Z954
Q9UDY2
P20591
Q13433
O14957
H3BLT4
O15392
O76068
P30536
P49790
P55345
Q5U7D4
P11234
Q6ZS74
O60885
P78318
P49736
P24311
O60749
Q92785
Q07960
O75131
Q05DL8
O43633
O60296
Q13523
B0YJ89
O14730
B7Z2J6
Q15326
Q5BJG6
Q5UGI2
Q13155
Q99627
P30566
Q16553
Q14511
P37198
A8K854
Q13509
Q53G92
Q92793
Q9UFF9
P41236
Q6NXS2
Q16594
Q9Y3D8
Q9NRN7
Q14119
A2RUU9
Q15154
Q05513
Q14764
Q92537
O60568
Q9UG85
Q15172
P26599
P53671
Q9Y3A6
B4DS61
Q96SB4
P56559
P62310
Q9NP61
Q13620
P30042
Q7Z7F0
Q9Y639
Q7L2H7
B4DKS0
P53985
Q9UKK3
Q96RU8
P28070
B2R694
P48449
P11802
O43395
Q92802
Q9Y3H6
P61764
Q68CM6
Q9UHQ9
O95551
Q13564
P32455
P60896
Q6IBB7
P56378
Q99714
Q6P275
Q8WVM7
P09668
O15258
Q5T094
O15239
Q6IBB5
O43504
Q7L4I2
O60264
P62487
Q03518
P11586
P63151
B3KMM0
Q9GZR1
Q9H3P7
P18859
Q6IB54
Q6NZ59
A8K3B6
B2R6Q4
P41240
E5KTA5
E5KTA6
P13051
P63146
P19021
Q9C040
P10606
E7DVW5
Q01469
P61086
O00232
Q92585
P53992
A8KAH9
P62834
P50539
Q13951
Q96EI5
A8K6V0
O94855
O15243
P30414
P46926
Q9Y4F3
Q99933
P41220
P80723
Q13118
P46459
Q01085
Q49AS9
F1T0A5
Q8WWY3
A8K0H0
P40305
O94782
P28715
Q99615
A8K509
O95070
Q06136
B3KU66
Q08211
A5PKX7
Q92794
P36507
Q08209
O95563
B8ZWD1
P07108
O15162
P01106
P16298
B4DGD7
P22304
Q92572
Q04721
Q6IQ50
Q9UFD5
Q16698
P32780
Q92539
Q7L014
Q16875
B4E0T3
B7ZLL4
Q5XG87
P61201
Q59EL2
Q16630
O15384
P51553
Q9BVK8
Q92519
O75911
P43487
Q9UBB5
Q71UI9
O95163
Q8N516
P11169
G5E9I6
Q15555
P11310
Q15004
P08579
A9UGY9
Q9H1Y0
B4DF78
Q12959
Q9HAP2
P40692
Q59EG3
P49711
P48739
Q92563
Q13485
Q14558
L7RSM2
Q16539
P10914
Q6FHN8
Q13158
B2RE76
Q9UQN3
P04035
B4DNK3
Q12904
P60983
Q9BV40
Q14155
O95292
Q53XM7
O95926
P21266
Q6FGJ9
Q9Y3Y2
O95271
Q6FII3
Q86TW5
Q9UKR5
O95425
Q569J5
P62318
P78368
O00479
A8K591
Q08050
Q53Y49
Q96S59
P00568
Q6FGX9
O95214
Q6FHL7
O43768
O43719
O14672
P08236
Q9UKI8
O60244
P17812
Q6PML9
P50148
Q56P03
A8K379
P07948
Q6NUK7
Q92624
A0AV47
A7E2X7
Q05BV8
Q92547
P53803
P36405
Q9Y4A5
P21580
G5E9Q2
O75534
B0ZBD0
P39019
Q9H992
P55145
Q14140
P40306
O43516
Q2YDC4
O96019
A4QPA9
Q02750
O60762
P20936
Q59GK3
B2R506
P52657
O15118
P29084
Q08AK7
Q13107
P50591
Q6IBA9
P62314
Q9UEE5
O43809
O94886
O75319
P50616
O95067
A8K5J1
P11172
O15155
Q53XK0
O15091
Q13042
A4D0U5
Q9UGI8
Q06210
Q12778
P24928
P15260
Q9Y4Z0
B2RB89
B7ZA00
P22694
O43736
P32456
Q8TCE5
O00258
C9IZE4
E9PHI9
Q15008
Q15032
Q6MZP0
Q8WXH0
P42574
Q16589
Q92508
Q5QJE6
Q9UQ13
Q9UBW7
P55809
Q13423
Q9UEW8
P19174
Q4LE43
Q9UFY1
P49441
Q6IBG4
Q9NTJ5
O95487
P33527
Q9NX94
Q9Y295
O95630
O94992
P35869
B7Z8W0
B7ZLW0
Q93052
Q15369
P51809
B3KR21
Q8IWJ2
P83876
Q6FIF1
Q9UBS3
Q15311
Q16822
P43250
P28288
P34925
Q59FQ5
Q8WTZ8
P00492
Q9Y2B0
Q01081
Q7Z780
O75064
E7EUA7
P23497
Q6ZMK3
O95707
P00973
Q12834
Q15438
Q9UMY1
Q9NX09
Q9UJX2
B2R6F3
P84103
Q99567
P25774
Q9Y4Y9
O60934
Q7L775
P48960
P52701
Q3SWU9
P05109
Q9Y3A3
E5KS60
Q9P2R7
Q9Y4T0
O00499
Q9BTH3
O75844
P19404
P38117
P14778
Q14192
Q2XQU9
Q6I9R8
Q08257
K4DI81
O00762
Q5TZN3
Q9Y6D6
P14317
B2R6K1
P22033
P56134
P48382
Q92630
O94988
Q9NS37
Q8IUQ4
Q9UL15
Q08116
O75608
Q6IAQ1
O14530
A8K6I5
P42229
Q59GY7
P29218
P62750
B7ZAP0
F1LJ00
Q5R372
Q9Y3L8
Q8NC54
B4DT46
P13498
Q92932
B1ANK7
P07954
O43312
Q86X52
Q9UNS1
O94804
Q6PGP7
B2R7W3
O75934
Q92888
Q13029
B4DH74
Q7LFX5
O00330
Q9UJP4
B7Z5N5
Q15796
Q53XR6
B0AZS5
O00139
Q9UBX5
P46199
Q6P1N2
Q9Y4G8
Q9Y232
Q10469
Q9UMS4
B2RAR6
D3DWK1
P29692
Q16549
P49281
O60282
Q59GB8
P06400
P60468
Q9UI14
Q15007
O14929
J3QR46
Q15053
Q5SUJ9
Q8IW08
Q9UBS5
Q14142
D3DR31
P09914
Q9UKA4
O94925
Q68D38
O00400
Q9UEE9
P84095
Q6ICQ8
E5KSU5
Q00059
P78362
P50749
P26447
O43505
O15439
Q9UBK8
Q13601
F8W9B4
P40937
Q59GW7
B7Z3D6
I6L9I5
P06493
Q9UNP4
P07741
B2RDZ2
Q969G6
P49760
Q9BRG8
P54253
Q96FF1
B2RBY1
P24394
Q16831
P17028
Q92800
B4DGV1
O43314
Q7Z4H3
Q14320
Q92636
P14316
B4DZT3
P20700
Q96BD5
Q92611
Q04446
Q59ET0
Q7L0R7
P01909
Q5Y7H0
Q8MH44
P56377
Q549M9
F5CTF3
P27707
P51808
P78382
O00186
P62330
Q15583
E7ERP6
O43639
P62304
Q8NDX1
Q9UQR1
Q59H48
Q9UQQ2
P14735
Q92835
O14832
O14713
O60701
Q99708
B4DZ69
B4DZG1
Q7Z534
Q96G26
Q9Y483
A8K654
B4DI41
B4DUR3
K7ELI2
K7EQZ4
K7ESN0
Q9UIS9
Q7Z479
Q9Y6W3
Q15910
Q13257
O43676
O14508
P29144
O60508
O94913
Q15418
Q13243
P23743
O60343
Q13363
P25789
Q7Z474
Q14435
P11908
B2R776
Q13303
B4DDP0
Q9Y252
O95456
P55081
Q01826
Q92466
P53677
B7Z625
Q99435
Q15546
O75340
Q53FC3
P19397
P20248
Q9UBU6
Q9Y294
Q9UBS9
Q9Y5Z4
P42166
P42167
Q59G12
O14595
P21673
Q6ICU9
P55884
P08567
Q13576
Q59HA3
O43677
Q01804
P60059
B7Z637
Q8IUR7
Q99607
Q86XR8
Q15648
Q9Y646
P20333
Q92673
O43617
Q96JI7
Q99698
P33241
Q92854
O00743
Q93034
O15116
P49069
Q13886
Q92783
Q9BVK2
B0AZV7
B4DT49
P01730
O95997
Q6IAL9
Q9Y6X8
Q92820
O15287
Q53XM5
P35573
B2R862
O00635
E9KL37
O75665
Q92536
Q53HI1
O43237
Q63HJ8
Q9Y5K6
O00442
Q13325
P61011
O75380
Q6IBC4
Q9Y2H2
P51649
O95139
P50225
O43674
Q13309
O14972
D2CGD1
P21802
A2A3S3
Q5VZF2
P10109
P38432
P20674
O75347
Q6FGD7
P80303
C9JHD5
P10415
O00716
B4DZ28
O60231
Q5SQH4
Q92766
Q07343
Q59GM8
B4DER3
B4DGH1
Q14643
Q59H91
P27487
Q9Y5J1
A5JUZ3
P24522
P54852
Q15650
Q49AR2
O75362
P51828
B4E127
Q13569
P29558
P17535
O60566
P43234
Q13239
Q6FI01
Q15398
P28676
P53004
Q99707
O75394
O60783
A8K3C5
O95232
Q86Y74
P16083
Q15059
P24001
Q9Y2K5
P62306
Q99683
P51812
Q92831
O94967
Q99986
P78563
Q4AE77
P62068
A7E2E0
O00329
Q14061
Q00978
Q9UL25
O43325
B4DGC5
Q6DN90
Q92581
P15428
P48507
P28068
D3DPA4
Q04771
B3KUE8
Q15572
Q13287
Q8WTW2
Q99741
P53384
Q99598
B4E236
O60353
A8K8P8
Q546E0
Q9BYC5
P25116
Q2TNB2
O15550
Q59HG3
Q13115
Q96HL8
Q00577
B4DHF6
O00308
P35249
E9PCU7
F5GYS7
Q16342
O95229
Q9Y3P9
Q15366
Q15645
P50876
Q15170
O75167
F6KD01
P60484
P51817
Q9UL19
Q5TBA9
Q9Y227
O60704
P07951
O75503
Q9P1M2
Q9Y6R4
O14965
P51946
Q13496
P31785
P09326
P55263
O75419
P40938
O43524
O60478
Q7L5Y1
Q96B01
O00587
Q16878
Q13488
P42773
Q6ICV4
Q9Y6X5
A8K031
O14777
Q99735
P33552
P14649
P20292
Q9Y2M5
E5KN55
Q08752
P11049
O14867
Q6ICU0
Q13761
Q9HC16
Q9BU79
P62191
Q53XL8
O60234
Q6IB37
P48060
P30793
Q8IZH9
O43447
Q6FH36
P30273
Q01543
A8K984
B3KMB1
B7ZLZ7
O95347
Q05BV1
Q05D74
Q6IPS5
Q7Z2X1
Q9UBU7
O75935
P24941
B3KT33
O14646
P23786
Q9P1W9
O00559
P28065
O95363
Q13794
Q8N589
E5KRX5
Q15526
Q8NEB9
O75494
O94819
P16220
Q53X93
Q5U0J5
O43665
P80297
Q7Z403
P20933
O75840
P49795
Q6NUK1
O43513
Q6IAZ5
O00463
A8MTK3
Q5MJ33
Q9NUX5
Q8WUA4
Q92989
Q92945
Q5VT06
Q9Y4B6
Q9BQC6
P34947
O15554
Q9UNQ2
Q9UNY4
O14602
O75037
Q2UVF0
P09912
E7EPA4
P54803
P28161
Q0D2I8
P98171
Q53G44
P52732
P09917
O95751
Q9BUW7
A2RUF7
O00750
Q9UPW5
B2R6V2
O00311
A4D1X5
Q92556
O15265
Q9UPD8
O95696
Q8WUB2
O15530
A8CDT9
Q9UES4
Q9Y4I1
P55209
O94900
Q9UND3
Q14164
Q96PE3
Q9UK45
Q15306
P14151
P45844
Q9Y237
O75113
Q15834
P61925
P16885
Q13907
P15374
Q06547
P13611
Q59FG9
Q6MZK8
Q86W61
O75582
Q9UG98
P13686
P00813
P51955
P21453
Q12882
Q13595
Q549U1
P31358
Q12912
P18405
P13598
Q6FHE2
P35568
Q9UNK0
Q96AZ6
Q9Y4A8
Q02241
P12259
P16333
C9JW18
O75717
Q03167
Q03188
Q6PIR0
P41252
Q6P0M4
Q7L4K8
P13640
Q8IYV1
Q99457
Q16534
O95199
P36639
P39748
Q6FHX6
Q03519
Q9UP03
Q14626
Q5VZ79
P22794
P21145
P25445
P48551
Q9BUA0
Q5JY77
Q05923
P10242
Q14025
Q708E9
P19474
Q92522
P30511
Q5JZ48
O76031
O00478
P33981
B7Z1G6
Q14680
P49336
A4D1B8
Q14314
Q969H6
P13861
Q9BUB1
O95625
Q59H97
B4DZD9
P35236
Q13416
Q9Y6D9
B2RBL3
E5KRG5
P19971
O14727
P40189
Q17RA0
Q14197
O60756
Q04727
O43933
O60547
Q16739
P42331
O00444
P06239
P68104
Q6IPS9
A0PJF5
P35408
O43324
Q13651
O75995
P09131
Q96GC6
P32942
Q15669
Q6ICP4
A4D0P7
O43913
Q53FC8
P41218
Q5VUU6
Q14761
P29728
Q7Z6D0
Q9Y4X0
Q96BI1
Q14161
Q6FI58
P35080
P20592
Q15078
Q8N619
O15523
O60551
B3KVQ4
P29274
B4DNY6
P32241
P40617
O00409
Q06609
P41279
O96020
P62312
P08243
P49642
P38570
Q9NXR8
Q07326
Q6IB04
P50238
P46063
Q9Y2K1
P50443
Q16706
Q49A69
Q86Y07
P61604
Q15080
P32927
Q6NSJ8
P29074
P09497
P19256
Q13352
P78325
Q14C66
O75695
B7Z972
H7BY58
P22061
Q15027
O94768
Q53QE7
G4XH65
P03372
Q9UBT1
O00602
O43819
O43927
Q53X90
O15055
P36402
B0ZBF6
P08235
Q16633
Q13094
Q5JRX3
O15117
Q05DE9
Q59EF4
Q9UNH5
P14784
P22626
P28749
P40259
P41091
B3KN91
Q9UET6
O95219
P09132
Q15468
P30679
D9IAI1
P30086
Q9NQP4
P11182
O15327
A8K251
B2RCW4
Q9HC78
B4DT73
O14757
P49959
Q05D78
A8K9D8
O95980
P24752
P32249
Q2M2I8
P16104
F8WC89
Q92521
P14652
P07766
Q8IUI8
Q16851
P05161
Q9Y3P8
P12544
O14531
P22749
A8K7S5
O75449
Q8IYD1
P20023
O75937
Q14201
Q6IAU3
Q92824
Q9UQV4
Q9Y234
Q9NP73
B2RA89
O95267
A8K9F2
Q9Y2D9
Q96DE7
Q9HAU4
Q13077
P50221
P49643
Q7Z7A1
P62308
B7Z3P7
Q9UKV0
Q15646
B4DX32
O60870
O60449
Q59H44
P13765
Q5QNS2
Q16548
P28907
Q9Y487
P36542
Q8TAS0
P26010
P54132
Q8WVL4
Q9UII5
P00451
P01732
Q6ZVS2
Q8TAW8
Q8N254
Q9NVP1
O14975
O43687
Q2TAJ5
Q6P4D3
Q9P0M2
P11215
O75152
Q86WV1
P16871
P48995
Q9Y228
Q9NNX1
P54296
P06729
Q53F96
P14927
P13612
P49238
P04264
Q29983
Q96QC4
P56282
O95498
Q6UWB1
Q99795
Q15111
A0N0L5
P08887
O75475
Q16520
Q9NYY8
Q9UIB8
P40933
Q6FGX7
P08684
Q6GRK0
Q66GS9
A8K249
A8K257
P29466
Q9UPW0
Q14088
P16109
Q6NUL9
P13489
Q14493
Q53XR2
P09661
P16150
Q05481
B4DZW8
Q9Y2R2
Q9UPY3
P17096
Q5T6U8
P24723
Q14691
P68431
Q14765
P26842
P62633
Q4JGY1
P05089
Q13291
P50995
Q5T0G8
Q05315
B2R8B5
P15498
Q96D37
Q29980
P51451
Q05D26
Q92918
Q9P0L1
O60890
Q16666
A0N0Q0
P32248
P01589
Q9Y5Y4
Q12955
Q8NAK2
P15391
O95977
H7C2I1
Q99873
Q70YC4
Q70YC5
P80294
P06127
P18627
A8K1A9
P49789
Q45QG9
O14862
P51531
Q56A76
Q8N9Q1
B4E0L1
P10747
Q9BVI0
B7Z3V5
O95819
O75365
Q5JUW0
E5RJJ7
Q9Y6Y9
B3KVN4
Q99684
O14617
O15375
A8K4K5
B4DS21
Q15573
Q13478
Q15056
O00507
P43116
Q9UH17
A5JUU3
Q15391
P41595
Q7Z3V5
Q9HDC9
P35754
P49863
P29350
Q53XS4
A8K673
P13232
Q5FBX5
Q9BY66
Q9Y4F9
O14948
Q9HBW0
O60760
O76075
Q96P73
Q9NS84
O75438
O43849
P78505
Q08493
Q32MM7
Q7KYS4
B0YIY5
P09693
P42681
A8K360
Q2NKJ9
Q9H8G1
Q9NXC5
B4DUH8
P23280
Q9H2G2
P20382
Q9H1J1
A0N0N3
O00574
P01374
Q5STV3
Q92598
P41597
B7ZLY4
P49771
P51684
P51681
Q38L21
B4DGA4
Q99665
P48454
P13645
P50502
O60669
O95256
O75586
B4DYG5
J3KN10
P42356
Q4LE69
P23763
A8K2Y6
A8K653
Q14246
Q16659
P31942
Q53F48
Q99471
P63218
O75330
O75367
B4DWA2
P55210
Q15760
Q6IBH2
A4F1W8
A4F1W9
A4F1X2
A8K4N4
B7Z8K2
E7EPY1
E7ET96
Q05KP3
Q05KP4
Q15025
P48059
P22001
Q6P2D3
Q9Y2L5
Q15762
Q14004
Q9BVE2
B3KRE0
O95793
Q6PJX3
A8K6Q8
P02786
P56385
B3KP91
P98182
Q06643
Q5STB2
Q5UBZ2
Q5UBZ3
Q9NP31
Q9UPN3
Q70CQ2
Q13515
O75943
P15153
O15121
Q9UQ35
B2R734
P51686
P20810
Q59HE3
Q86YM9
Q9NRH2
Q86VP6
P48201
Q6ISS4
A8K9K1
Q93084
A8K4G2
P43405
Q01780
Q96G78
P13674
Q5VSQ6
Q8N5Y2
O15294
Q95460
Q5TEJ8
Q8N1V6
O75964
O75293
Q969Q0
O43704
B3KTW0
Q13616
B2R7S3
Q6NW12
Q92844
C9K060
O43709
P19438
O14626
Q01658
Q658N3
Q2MD54
Q2MD59
Q8WV28
Q92973
Q15084
P49682
Q14790
P49961
Q59EE8
Q9Y6Q9
P55735
Q5SW79
Q8IWV1
Q96EQ8
C9J0Q5
C9JE98
C9JFD3
Q9Y618
Q9H8H3
B4DVW8
Q13342
Q3KR17
Q8IWJ1
Q7Z6Z7
O00233
Q15904
Q9H0C7
Q9H8Y8
Q02535
P49454
Q12972
Q6ICT4
O15234
P00167
P29965
O43557
Q7L5Y9
P40197
B4DRA0
Q14498
P48730
P05771
Q92896
D9ZGF1
Q99967
Q6MZM3
Q6MZP3
Q8N3U4
O15144
Q53R19
Q01432
A8K6A9
K7EN38
O15165
O00154
Q9HB58
Q86VI4
A2A3N8
P35611
Q86XM2
Q9H074
Q00403
O60673
P53680
Q96AW1
Q9BTT0
B2R5U3
Q9H4M9
Q5VX58
Q9H361
Q16827
Q8N823
Q59F66
Q92841
Q9NR30
B4DKL4
Q86X29
Q7Z3B7
Q8WZ42
P01583
Q7LDG7
B4E3I5
Q06481
O95455
Q05DQ3
Q2TU31
O75822
O95379
P51677
Q8TDP4
Q8TDP5
P06744
Q9UDY8
Q15637
P98179
Q9NZ01
P52907
A0N0Q1
P51679
Q04900
Q92985
P09769
P78453
Q13315
P20290
B2R8H6
B6V9G9
P49685
A7E2E5
Q13370
Q13813
P30101
O75369
Q12974
R4GN50
Q16531
Q15365
Q53SS8
P15311
Q99536
P67809
E9KL44
P40939
P12814
P13010
P09874
P62263
P37268
Q6IAX1
P55072
Q96IF9
B3KUN1
P67775
Q14094
O00299
Q5SRT3
O75390
P05204
Q9Y6B2
Q9NRX5
P39656
P36543
Q53Y06
Q06830
Q9UNF1
B4DN77
P17655
Q59EF6
P53621
P25440
Q63HQ9
Q658Y7
P04844
O00151
P23396
P41250
P62891
P48643
P60228
P29401
P55010
Q6IBU0
B1AKJ5
G3V1R5
O43847
Q6UUU9
Q9BUJ2
E5KNH5
P49821
B7Z591
J9JIE6
Q9UM00
J3KNA0
Q15070
Q2M1J6
P51784
P62820
Q5U0I6
P20042
Q6IBR8
P60953
E5FQ95
P01889
P61019
O15145
O75348
P61956
O00422
P31946
O75955
Q5ST80
Q13347
Q5U0F4
P31939
A8K503
P63279
Q5JRJ2
Q99576
Q06055
O43390
Q0VGD6
Q6MZS5
P35268
Q13542
P09960
B3KWD0
O14980
Q9P0L0
P15529
Q658J6
Q9GZQ8
P09001
Q9NYP7
A7E2E1
B3KNW7
P51532
Q9HBD4
P33993
P51959
A7E2F4
P28074
O76094
Q13247
P26583
Q9GZU0
O19617
P10321
Q6R739
Q95HC2
P34932
P21964
P61006
P14678
Q66K91
P51398
P28072
Q6IAT9
Q9NRF9
O15533
Q9UBB4
P54709
Q9Y3Q3
Q9UN86
Q9Y277
P11766
Q6IRT1
Q5U0E6
Q6P0Y1
Q9Y6E0
Q9BSJ8
P46100
H9ZYJ2
P10599
B4DER9
P48729
Q6PJ06
Q71TU5
Q00765
A8K5M4
Q13177
O95071
P13796
P07305
O75821
P01903
Q9Y5K8
P11387
B2R4R9
P62857
G4XXL9
P99999
P47985
Q07021
P11177
P09543
O95544
Q6PJ22
B4DHQ6
B4DKK2
P30626
Q59E96
Q9UBU9
Q7L576
Q12906
P60510
O00214
A3QNQ0
D2JYI1
P37173
Q14457
P17931
P33316
Q9BS26
Q6FI81
Q16795
P06132
P05496
Q6FIH7
B7Z752
B7ZAV6
Q14974
P68371
F6M2K2
Q14686
P16284
P98175
Q7Z3D7
Q99081
I3VM53
Q9Y2K7
K7ENL3
P40763
P55851
Q92599
A8K3Z6
Q9BS18
Q9UKA1
Q9BUV0
P10768
Q9Y5V3
P07437
Q5SU16
B6VEX3
B6VEX4
B6VEX5
Q8IZP0
Q13627
Q12796
P40926
P28062
O43252
Q6IAX6
B3KUJ0
Q15427
G8JLB2
Q9NQW7
P60520
Q9ULU4
B7Z753
E7ER93
E7ERZ0
Q12967
Q6PCE1
Q6ZSD5
Q8N4Y1
O96028
Q99459
O60869
Q9H1K1
Q5MNZ6
O76003
P31146
P20339
Q9Y371
Q9HC38
P09622
B4DJ36
O60381
Q541A5
Q92890
J3QSY4
Q9NX24
Q15788
O15211
Q99942
P46527
Q6I9V6
Q8TBC4
Q71U36
Q6FHZ7
Q99541
P09417
Q99836
A8K287
O00161
Q14694
P62253
P54105
Q15800
O15321
P15923
A8K6K2
P49902
O60884
B3KTA1
P49447
A8K6A7
O00754
Q13491
Q9BY32
Q9Y6Y8
Q96N66
A8KAJ2
P53611
Q6IB63
Q9P084
Q9Y4H2
P16615
P01100
Q6FG41
O60610
Q6URC4
P11309
Q9BT88
D8L7E9
Q06413
P61073
P61968
Q01844
Q9Y484
Q14534
Q5HYI4
Q9UNR6
O43678
Q92979
Q9BQE3
Q9UQE7
Q86U44
Q9C0K1
Q13506
Q9BUE6
P20020
Q8NCK8
Q9BZL6
Q9UK61
Q9UKI2
O14763
Q7Z2I8
O75688
Q8NC96
P52434
J3KN59
Q12982
P49662
B4DQM4
Q9HCN4
D9YZV0
Q9Y450
O15160
O43422
Q9BW72
P61244
Q8TAX8
Q16222
O14920
Q92956
Q15544
P34913
Q99590
Q15651
Q9H7U1
Q05DF2
Q15428
O94903
P51003
O60573
Q53RG0
P23368
Q99661
Q13322
P48553
P80217
P43246
O14981
Q2M1V9
Q8N6J1
Q92974
Q9HCB6
B7ZB02
P60891
B3KNU0
P52306
Q6U7G8
Q8NF91
Q9BUP3
Q9UEU0
Q16690
P80404
B4DW13
Q6YP21
Q9Y4E8
Q9H3N1
Q8IWP9
P01920
Q5SU54
Q5Y7A9
Q5Y7D3
Q5Y7D6
O75817
Q53FM2
Q96IY1
Q9NQZ2
Q92879
P13688
Q3KRG8
Q01850
P62195
Q9UF11
A4D105
P35244
Q9H3H5
Q8WU17
Q6YN16
A2RU94
P51159
Q9Y3E1
A8K9B9
Q9H223
Q15052
Q8N4Q3
Q8IWZ8
E5KSL5
E5KSL6
Q16854
Q9BSR8
O15541
B2R5R8
P42857
O75530
Q08334
E9PEE4
O95243
P41217
Q9UNW1
P23771
O60759
Q9BYD2
P43007
P04233
B4DGL8
G3XAC4
O75027
Q7Z3K5
Q9HCC0
Q9H4L5
Q9NPJ8
Q9UKT8
O43683
Q9Y2F5
Q03933
Q9BS48
O15182
Q5VU21
Q63HR1
Q8NC51
A2I2P0
Q16526
P41743
B3KSS7
Q13191
B3KU60
Q99770
Q9C0B1
Q92643
Q9NTN3
P50453
B2R850
O43829
P13762
P55160
B4DXD3
F1D8P2
Q14995
A2VDJ0
B3KU55
Q9H013
A8K547
O00481
Q8N3S3
Q9NZ08
P55212
Q07108
Q53ZX0
Q14207
Q13131
O60814
D3DXD9
P42575
Q9Y3S2
Q13635
Q59FG5
O00327
Q14005
Q9UME6
A4D0T1
Q9H3W5
Q9NUU4
A8K4B5
P78410
O43502
P61289
Q6MZZ1
P50579
Q59G28
Q99767
Q14242
B7WPI0
G5E9K3
O43561
Q9Y6M7
Q9NQW1
P62079
Q9HBM1
A6H8W8
Q9NZM3
Q9UHX1
Q13535
Q9UGN4
B4E361
O15519
Q13546
Q53FM1
Q86VK4
P19878
Q16543
B4E142
B4E239
B7Z3V6
Q9H3R0
O15524
Q4JHT5
O43837
P27695
Q5TZP7
P20963
Q04759
P48735
Q643R0
Q9ULW0
Q68CZ6
F5GYU5
P16473
O15264
P61326
B3KPF0
P17936
P06241
Q6PID8
O60880
O43825
O75531
O76096
A0PJH2
O75947
P10144
Q67BC3
O60602
Q15399
P34931
K9JA46
P07900
Q86SX1
P56537
A8K5Z0
O60512
B3KN30
Q9UPN9
O76080
H9NIM1
Q14330
B4DJW8
Q15437
P28328
P20718
Q9HAZ1
P01579
P11836
Q05CA2
Q0VAI0
Q9HBG7
Q09028
Q13505
P35398
O14964
P10155
Q53QY6
Q9Y6W8
Q93086
A8K8L2
Q9NXH9
Q9UBQ5
Q11130
P17693
Q6DU14
Q13489
B5B2S0
B5B2S1
Q12968
Q9Y266
Q6GTX8
O14497
P21953
Q5T2J3
P16260
O15344
Q9C035
O43291
Q9P0W2
Q13572
B2R5V0
Q13772
Q96E88
Q9Y394
P52948
Q13137
Q93038
B7ZLZ1
P31941
P31994
Q9BUL8
P20807
O14494
Q659G9
Q9UJU2
Q9NQC3
Q9P2D0
P08237
P62258
O14931
Q05D23
Q9NYZ3
P13667
P63165
Q13015
Q6FGF7
P15328
Q08722
O95644
B4E1H0
O75486
O43586
B2RB13
B4DFW3
Q9UKU0
A8K583
Q14966
Q05086
Q9BUI6
Q9H2G0
P50613
Q08881
Q9Y2I8
P0DM35
P35237
P61106
Q96JA1
Q9BPY8
E5KNY5
P42704
P22087
P45880
Q9P1T7
B4DPZ3
B7ZA04
Q13409
B2RB70
P61601
P52565
B4DEY8
B4DI26
Q9Y6N1
P62875
P12319
P34910
Q9BRW1
O75251
Q7LD69
P24539
Q08ET0
O75379
Q6IAZ3
P51668
Q13530
Q13330
Q9BRL8
Q9UKE5
P35579
Q14204
P51991
Q15041
P11021
P23588
P13693
Q9Y520
Q5T4S7
Q14978
B3KWG6
O00410
Q9BVS9
P51149
B3KNA8
Q07352
Q8N131
Q06330
B3KW08
D3DWF9
Q96QU8
B4DTV0
Q09666
Q9BVU3
Q02880
Q59H80
Q969G3
P20036
A5D8Z4
F5GWT4
Q9H4A3
Q92575
Q9UKY7
A1KXE4
O76021
P46013
Q13045
P49756
Q63HP7
Q9UPT5
B3KTS5
P21796
P61421
P46776
P54577
Q8TF74
B3KM54
Q66K14
Q9BW24
Q6P996
Q6XYB5
B4DIX2
K7EIJ9
Q68CL5
O15042
O75110
B2ZZ89
Q01082
O94901
P60660
Q6UWH6
P12236
Q6I9V5
Q9ULD2
Q09328
Q15043
Q86Y82
Q96GX2
Q9H910
P17081
A0JLS3
Q9ULJ6
Q8N8Q9
Q8ND56
P23634
Q6PKG0
G1UI16
Q29RF7
B4E2A6
Q9UH99
Q92552
Q14156
Q7Z3K3
Q5TA31
A8KA19
O43592
Q7Z322
Q9ULH0
Q9NTZ6
P54819
Q8TEZ9
Q8TF01
Q9NZJ9
B4DIR9
Q9NYJ8
P02795
Q6WCQ1
Q8N236
Q96HT8
Q86XL3
Q8NBN3
Q01628
E5KLJ5
E5KLJ6
E5KLJ7
E5KLJ9
E5KLK0
E5KLK1
E5KLK2
O60313
Q4J6C6
Q14997
O94952
Q4G104
Q8IUQ5
B3KNP0
Q8N3X1
P27986
P68366
Q92621
Q86UE4
Q96AQ6
Q8WY44
Q96PU8
Q7Z5K2
P30740
A8MU38
Q14693
F5GY24
Q6UB98
A8K1U9
Q15022
Q96RU3
B4DZ33
Q86Z02
P30825
O00487
Q9H7F0
Q68CR1
B3KUH0
Q8WUX9
Q8TEM1
O95470
Q14186
Q08999
Q8NE70
I6L9E8
Q8NCA5
P15586
Q7Z3X3
Q68D60
Q70SY1
O15037
B2RB47
Q01433
Q9UK73
O60281
Q3LIB3
Q6P495
Q6ZS01
Q6ZW83
Q9BSY9
P22102
Q59HH3
Q9UPU5
B0YJ88
P35241
Q6PKD3
Q5T9C2
Q9NV79
Q5JTV8
Q8IYU8
Q96G21
B7Z481
B7Z8X5
Q96HC4
O15126
P32519
Q6MZZ4
Q9HAV7
A8K513
Q8WVK2
A5YKK5
Q92628
Q8IY47
Q96MU7
Q96I99
B2RWN8
Q8WYB5
Q86TU7
O94851
Q8NBF6
Q15057
Q9H871
Q9BYW2
O94953
B3KXN9
Q96SZ5
P17676
Q13492
Q92545
Q96BY2
P84157
Q8N335
Q8TEY7
P51965
O60658
Q8N0X7
Q6ICB0
B2R8K8
Q8TDX7
Q3MHD2
P30291
Q86V29
B4DKX1
B4E3T1
Q9Y2G3
A6H8Z6
B3KXE2
Q9BZ29
Q8WWQ0
B3KPT0
Q9Y4K1
Q15649
B3KXG5
O94915
Q6ZR29
P51692
O75544
P37235
Q6FGY1
Q6IQ26
P27816
O94919
P04406
Q5HYM3
Q9BZF1
P62070
P01591
L7QF75
Q86WD8
Q8WXX7
Q92665
Q9Y243
Q06124
J3KN32
Q9UKL0
Q14865
Q3L8U1
Q461N2
Q5BJD5
P15882
B2RDZ9
Q15024
Q16513
O15400
O94874
Q9H0M0
Q6Y1H2
P31629
Q8NDC0
Q14699
Q8N5I0
Q7Z478
A8K930
Q8NDI1
Q8WYQ9
Q9NQC1
Q5T1M5
Q05BQ2
Q7Z3E1
P53582
Q76N32
Q9Y4C1
B3KPM6
O94830
P50851
P78317
Q86VR2
Q9P0V9
B3KWR7
Q68DK7
Q12769
Q6P4E2
Q71RC2
Q8TBL5
Q96J85
Q8WXA9
Q6NYC1
O15061
B3KT99
Q86W74
Q92622
P17900
Q96T49
Q3KNV8
B3KXG6
Q8IWV8
Q9NQB0
C6ZRJ7
C6ZRJ9
C6ZRK1
C6ZRK2
C6ZRK5
Q6FHW4
B2RBI8
P37275
Q9H9L3
B3KMX9
Q5VUB5
Q9Y438
Q99592
Q07889
Q7Z6E9
P52435
P49750
Q8NF45
P02792
Q2M389
O43752
B3KN67
Q14C86
Q86VE9
Q8N3C0
Q6ZW49
B4DG94
O15056
P48426
Q9H1U4
Q14008
Q96AG3
Q8ND30
Q14684
Q92564
P53999
Q6IBA2
P04732
Q15596
Q07890
Q92619
Q07866
Q7RTQ2
B3KXI2
Q15436
Q9HBR0
P42285
Q3MHC9
Q9BWU1
B4E205
O95486
Q9H0L4
Q8N1G4
Q9Y6M5
O95931
Q8IU60
Q13127
Q9NRG4
Q8IY18
Q9UJ04
Q8WUF8
Q86YS7
P53794
A3KMH1
Q15003
P27797
P36954
Q6ZT07
Q3T906
Q96DE9
B4DPV7
P49589
P49247
P25106
Q8IUH5
D3DWC4
Q86VZ5
B9EGN3
C9JFZ1
J3KPK1
J3KQV8
O43426
Q05CZ1
Q14149
Q4VBZ9
A8KAC4
Q14678
Q6PIB3
B3KNW8
Q9NVI1
A8K0V9
A8K8U4
O94972
A2RRM7
A8K6U2
Q8WY36
Q8WU67
B4DTX6
O60518
P82094
Q6PII6
Q9Y2K2
O15084
Q6ZSZ5
P30049
Q13464
Q6GYQ0
Q7Z2W4
O94927
B3KNA2
Q2TB00
Q9Y2L6
Q15782
Q7Z4Z0
Q96AB6
O60293
Q9ULI3
Q76EJ3
Q8WXX5
P17252
Q7Z727
I3WTX1
P55008
Q4V347
Q99543
Q9Y2Q0
Q8NBI5
Q13009
A8K3N4
K7ENG3
P17706
Q59F91
A4D1B5
Q8N1E6
A8K3D0
B4DNE4
Q16181
Q9UPS6
Q5XG91
Q92608
B7ZLN9
Q02447
Q59FX5
Q86TP0
Q13591
Q96SL4
Q92623
Q86Y13
Q8IUF8
O75971
Q9BTC0
A8MTZ0
O60486
Q8N6I4
Q9NZJ4
B2RWN9
Q5JWR5
Q684P5
Q6UXV4
Q3MIR4
B4DQS5
Q8IYM9
P19525
Q8IW76
Q9NQC7
O15164
Q9UPR0
Q9BQ70
Q8TE69
Q49AE1
Q53G01
Q9NZA1
Q9Y530
Q6ZYL4
Q13596
Q6NVY1
Q5TBK1
Q9UQP6
P25398
Q96H96
Q9ULI0
Q9UPT8
Q86TZ5
Q9NRG7
O60907
Q3B7T1
P32856
Q99676
Q9Y4C4
Q15435
Q75T13
Q96BP3
Q5T3U5
A8K5G0
Q8IX01
P55085
Q13613
Q8NEC6
O95568
B9A6J2
Q15042
B7Z7R6
Q96RG2
B0YIY4
P04234
Q6IB39
Q93091
O00629
P36894
E9PAS2
Q8NHE4
O43482
A7E2A5
Q8WZ64
P04733
P51815
P54277
Q9UKX7
P18077
Q5T7M9
Q5VWQ0
Q8N999
Q9UH92
Q86Y38
O75400
Q05C41
O00160
Q4LE34
B4DY56
K7ENP3
P25705
B2RB22
Q8TC05
Q8NEJ9
Q8WXG1
O75077
Q96RR4
Q16829
Q00005
Q15696
Q8WU10
Q9BX74
Q16540
P10243
Q16617
Q6KC79
Q6IQ55
Q8IWY7
P61225
Q5JQ44
B1PKY1
B2R7U3
P04439
P30443
Q5SUL5
Q15672
P38435
P13164
P09564
Q29VG3
Q15303
O60496
Q8TCB0
Q96DN5
P14314
Q8IUK5
Q96AE4
B4DJQ3
P34897
Q5BJF5
Q5HYG8
Q9Y5S9
Q14296
Q9Y547
O94763
Q9NR34
B7Z7I0
P51854
Q5TYJ8
B7Z3T5
P98153
Q5CZ70
Q8IWC8
Q8N4C8
O60312
O75396
O43488
Q9NYA4
P09110
Q8WWI3
Q9Y4X4
Q96PM5
P46781
Q9Y217
P49915
F5H5R8
P18440
Q400J6
P56202
B5B0C2
Q8IYL9
Q12918
P24278
P04090
P51460
O43520
P14222
P49639
O00159
Q99653
P17010
Q59EB9
Q8WXB7
P49759
Q14584
O95758
Q8TCU4
P14635
Q9HCG1
Q7Z3Q1
Q7Z3S9
Q8WWN9
Q7L4S7
Q5VIY5
Q9Y3B9
Q02083
Q8WYP5
Q9BRL6
Q9H930
P60842
P29353
Q3KPI0
Q9HAU0
Q9UHY8
A8YXX4
P15104
P32119
Q93077
Q99643
A8K3Y6
Q15714
Q96B26
P11940
Q96RV3
P49763
Q53XY6
Q86TW6
Q6P280
B4DZB8
Q9P219
O75223
Q9NZD8
Q9UJZ1
Q9NWD9
Q6EEV6
P46734
Q6FI23
Q14689
Q96NX2
Q4FZ45
Q9Y324
A8K8G6
Q53G14
Q9H892
Q6X9E4
F1T0I1
J3KNL6
O15027
Q15942
Q96AF9
Q96F07
Q9UHD9
B3KS36
P39023
Q96QL0
Q8TF20
A2TJK5
Q9Y282
P23193
O60711
O14681
A2VCK8
P62328
Q0P5T0
Q6K0P9
Q6PIZ9
A4UAE9
Q15011
Q53FP9
P61313
Q9UGV2
Q16719
B0S7P4
Q9Y676
P54198
Q31604
Q6ICR9
Q8NCF5
Q969Y0
E9PDY4
P17927
Q96L21
K7EJ45
Q86YE8
B3KME8
B3KNF6
P61619
Q9Y262
Q9Y6H1
Q9NPE2
B4DDX8
F8VS17
F8VWL5
P61923
Q96QK1
P06703
Q08117
Q8WY48
B3KSM0
Q969X1
Q5W0A3
Q9Y287
P63313
Q9BQI3
Q9BY42
P43490
Q9BTA9
Q9GZZ1
C5MQH7
Q8WUM4
Q96A54
Q9H832
Q6FII1
Q9Y2Q3
Q96KP4
P62854
Q9H3K0
Q9UK76
Q9HD45
Q96DX7
Q9BV57
O95807
Q7RU07
Q549M8
Q9Y224
Q9Y244
Q9Y6C9
O00483
Q9UI30
Q8TC12
Q9NPJ4
Q9Y284
Q9H2Y7
P62699
O14744
Q10471
Q9UNH7
Q9Y5X3
Q9NZ81
Q9BTV4
Q9Y3C8
B2RDX7
B3KTL6
Q9NZN8
Q9BT67
P56381
Q9H1E3
Q9H4A6
Q9NZM5
Q9Y6E2
Q9P2J5
P62341
Q6IAK0
Q9Y5A9
Q96A33
Q9Y5B9
Q9Y2W2
Q9Y385
Q9NWH9
B4DQQ0
I6L9C2
Q9H869
Q9UI08
Q05BK6
Q92734
Q9NPJ6
Q9GZU7
Q9Y241
B4DWJ2
B7Z840
P47897
Q15181
Q9Y3B1
Q9NVJ2
P19388
Q9BRK5
O95299
O75925
Q9H1A3
Q53GQ0
B2R6S5
P30085
I4AY87
P14174
Q9NWS0
Q9Y376
P53597
Q9HC44
P30260
Q9P0I2
Q9H3L0
Q96P70
B7Z240
P42566
Q59FE8
Q9UHB6
Q9NPA0
Q6NUQ4
Q9NSE4
A8KAQ8
O95714
Q9BTE3
Q9Y2U9
Q9H0U6
O95817
Q6P1R4
Q9UHA3
Q9NUQ9
Q9NP97
Q9Y6G3
O60476
Q9UBV8
Q9UNZ5
Q9Y6A9
P28838
Q9UNE7
Q9P0J7
Q53GW0
Q6ULP2
Q8IW45
Q96RT1
P82673
Q9H0C5
Q9NX76
Q9BQB6
Q9Y314
Q92576
Q9UHY7
Q9Y6A4
Q9NPE3
Q00994
Q9BZQ8
Q9UID3
Q9ULM6
Q9UHA4
A4D1N4
Q9NX63
Q7Z4W1
Q29SN7
Q7Z7E8
Q9NX20
Q9UBU8
O00584
Q9NRL2
Q9NWL6
Q9NPC3
Q8NBQ5
Q86T14
Q9P2T1
Q96C19
Q9NZL9
Q9Y6N5
Q00688
P17026
Q71UM5
Q9NWD8
O43663
Q9BZL1
Q9BW27
Q9NVU0
Q68CP4
Q8IVU6
O00764
Q5TI65
Q9Y5U8
O75521
Q9Y2R0
Q9P015
O75324
Q9Y3D6
Q9BXS6
Q5VTL8
Q69YH0
Q96QD8
Q96SU4
Q9UBI1
Q9BYD1
P61960
Q9Y5V0
Q16626
Q543A1
Q9NQ34
Q9Y666
Q9NWB6
Q9H773
Q9Y3D0
Q9H3C7
Q9UNN5
A8KAN5
Q9NZI7
Q96DB9
Q9NZZ3
Q9NQX5
B4DQ03
B4DQG4
Q9HB90
Q9BZH6
P52594
Q9NUQ2
Q9H467
Q9NWB7
Q9Y315
Q8IY81
P82664
Q9H7D7
Q9H3U5
Q9UHN6
Q9NVP2
Q9NZ63
P62877
P57076
Q9BQA9
Q86YP4
Q9BSV6
Q9GZT8
Q9NW64
Q86TD3
Q96RQ1
Q8IYB5
Q549N5
Q9Y5M8
Q96SW2
Q7L9C8
Q9H8N7
Q9Y689
A8K702
P57764
Q2NL82
Q9NRR8
P51970
Q9ULC4
Q86W34
Q8NI60
Q96CN7
O75351
Q9BUN8
Q9BZ95
Q53HC0
Q9HAY2
Q7LBR1
Q7Z392
Q9NRJ4
Q9Y5L4
Q9UDW1
Q9NUN5
Q9Y3E0
B2R532
Q9Y3B8
Q9H993
Q86WC4
A4D1T5
O95178
Q9Y673
Q9BQS8
B3KS07
Q9HBH9
H0UIA5
P57086
Q9NZG6
Q8N2U9
P61165
Q8ND90
O95168
B4E273
P53367
Q9UJ70
O94806
Q9H2H9
D2CFK9
Q9BZE4
Q4FZB7
A8K7B1
Q96T51
A6H8Z4
Q76FK4
Q5U5Q3
Q96PZ2
Q9H6R6
Q9UIV1
Q8WWK9
P41214
Q9Y6B6
Q7Z3B4
Q9Y2S0
Q9ULH7
Q49AG3
Q9NRR4
Q96A35
Q6P1N1
Q9P0J1
Q96GC5
P84022
Q9P0T0
Q9BUT1
Q9UBF6
Q9GZT6
Q4LE40
Q7Z3D6
Q9NPI7
Q15751
Q9Y6A5
Q7Z7J9
Q8TBC5
Q86SF2
Q53T26
Q96FA3
Q9NX14
Q9ULC5
Q5VWN6
Q9GZP9
Q6I9Y2
B1AQP2
Q9UHV9
Q9NWU5
Q9HAB8
Q9Y5Q9
Q9Y6P5
O75496
Q9NX08
B3KR20
Q8NDN9
O95239
Q59HG1
Q9UI43
G3XAN8
Q9Y5J9
Q6UXH1
Q9H4A5
Q9H7H0
Q96BU1
Q9H8T0
Q8TDZ2
Q9Y580
P26368
Q9Y2V2
Q9Y5T5
O95336
B4DUG7
Q96BI3
Q9GZN1
Q709C8
Q9NP92
Q9Y6K5
O43715
B4DJM0
Q8N5Z3
Q9Y5X0
B2RCV0
Q9NS73
Q8TCT0
Q5T8P6
Q9P1Q0
Q49AF1
Q9UK99
Q9Y5T4
Q9H204
Q96RQ3
Q96EP5
Q9NYZ1
Q9NRP2
Q9NRV9
Q6IMN6
Q9H9Y2
P57088
Q969U7
Q9P1R6
Q9Y6G1
Q6NZY4
Q9NPA8
B7ZAX4
O14901
Q53QU8
P13716
Q6ZMU0
Q9NR11
Q9P016
Q9BV90
Q9UBK9
B3KUD4
E5KN15
O60930
Q9P289
Q9NR81
Q9H6L5
Q53T99
Q9GZL7
Q96EY4
Q8N6E6
Q9Y5B6
Q6IE81
Q9NYF5
Q9HD47
Q9H0F5
Q9BVS4
Q9HD23
Q9NWN3
Q53EZ4
A4D1T0
Q9H0J9
Q96DB5
Q86YB7
Q53FV1
Q9NQR4
Q9NYK5
C9JRX8
F5H189
Q9HD34
O95167
Q6FGG4
Q9UHD1
Q5JPB8
Q9NY33
A4D1U5
Q53H12
Q14D22
Q9BY43
Q9H213
Q9H9A6
Q9NWT8
Q9NX47
Q96GG9
Q9NZJ0
B3KVQ5
P43657
A2VDI1
B2RWN5
Q9H583
Q9NZ45
Q7Z4H7
Q9UBI9
Q9Y2U8
Q9H5Q4
Q9NXF8
Q5VY09
Q9HCM1
Q8NFH4
Q9Y3C0
Q9H8W4
Q9BUK0
Q9NWY4
Q6UUV7
Q8TEF4
Q5H8A4
Q8NCI4
A4D1T3
Q3KRB4
Q9Y291
Q76L83
Q9BPX3
Q8NG27
Q9Y3L5
Q9UII2
Q548N1
Q9UK41
Q9UKA9
B3KRU1
Q7L1W4
Q96GG5
A3KME0
Q9NPI8
B3KY45
Q9NZJ5
Q96GX9
B2R7I9
O14966
Q6FGU7
Q53H82
B4DRC7
Q6P3X3
G3V0H6
H0YNU9
Q659A1
Q9NYH9
Q9Y2Z2
Q9H4X1
A6NLH6
Q9P003
Q9BS40
Q9HCI7
Q8WVD3
Q96JB5
Q9NSP4
Q9BX59
Q9H5J8
O95235
Q9BZI7
P57740
Q9H9E1
Q9NRC8
Q9NWR8
Q96EP1
Q9UKW4
Q6P1K9
Q9BZ23
P61009
Q9UL03
Q7L273
Q9UNX3
Q49AM3
Q9H6T3
Q969Q6
Q9UJG1
Q9UL01
Q9H501
Q53QZ3
Q8N6G5
Q9UKT4
Q7Z4G4
A8K128
E9PC49
Q96EB6
Q5TDG3
Q9UNX4
Q71F23
Q8IXK2
Q8WTT2
Q75QN2
O95619
Q8TCF1
Q6IA17
Q01459
Q8TC97
Q9NPC7
Q9NXV6
Q9NUM4
Q9NWK9
Q9P031
Q9H867
O95786
Q8NBM8
Q9H0V1
Q9NQX4
Q96BW5
Q9H9A7
Q9NRP4
Q9NZP8
Q6B0F7
Q8IY21
Q9H616
Q9NXV7
Q8TAD4
Q9HBL7
Q9NV12
Q53R41
Q8NFH3
Q8TEA6
Q9H6V9
Q8NCW6
Q9NZF1
Q9HBU6
B3KQL5
Q9HB21
Q9Y3C4
Q9H1Y3
B2RB27
Q8N3A8
B4DTP6
Q8TE76
P57737
Q9BWE0
Q9HBH0
Q8TDX6
Q5TBB1
Q8N451
Q9BRD4
Q9C0B9
Q9NXX6
Q8WVL7
Q9BXB5
Q9NX98
Q6PI26
Q9H668
Q9NY12
E9PAR0
Q9NYL4
A4D0W0
O95777
Q8WUB8
Q9NWU1
Q9NWW6
Q96KB5
Q9UKF7
O95198
Q9Y3B7
Q96JY6
Q8WWC4
Q9H974
Q9NYF0
Q9UIA0
Q9UBW5
Q5T6F2
Q9P0H6
Q14CZ7
Q9HC24
Q9BYX4
Q53Y90
Q9UMW8
Q0VDF9
P82650
Q8NAP3
Q9H6F0
Q68D63
Q71QC5
Q71QC6
Q9NQX6
Q9UIG8
Q8TAX9
Q8TBM8
Q9NUV9
Q9NRM6
Q9BVW5
Q6NT76
Q9H8G2
Q68DA4
Q96BY6
Q9Y5S1
Q96EU7
A8K045
Q96EW2
Q96T37
Q9HBI5
Q9UN19
Q9NTK5
Q5W0B1
Q9NS87
Q9Y6K8
Q9BSN7
Q9UNA4
Q6UW56
Q96AH0
Q6P1M9
Q8WZ77
Q96PB1
Q9NR28
P0DI81
P0DI82
Q6IBE5
Q8IVU3
Q6NSI4
O00178
Q32M88
Q9ULW6
Q8IUN4
Q9Y5W3
A4FU51
Q6N069
B3KTY0
Q5VX71
D2SNZ4
Q96HE9
Q9H8M1
P78357
Q9Y251
Q2NKJ3
Q9H6P5
Q9BUB7
Q9H4A9
Q8NBP0
O75832
Q9UKJ5
Q8NEM2
Q8TAT5
Q9NZK5
A8K2M8
Q9BRG2
L8B567
L8B7P7
Q9C0K0
O95833
Q14586
Q6PGQ7
O95197
Q96CJ1
Q96H22
Q9NQ35
P17014
Q86XI2
Q9NZG7
Q9H446
P56557
Q9Y5P4
Q9NWS6
Q9NPF2
Q8N565
Q9Y672
B0YJ81
Q9UM19
Q9NXL9
Q8NBZ7
Q9H4T2
B3KMX5
Q96SD1
Q6WKZ4
Q96DX8
Q9NS98
Q9H665
Q5K651
Q9NUU6
Q8N3J2
Q9NXT0
B3KN41
Q9NUW8
A2RU30
Q9NXL6
B2R769
Q6P179
Q9Y3U8
B4DH95
Q6P9H5
Q9H8V3
Q9NRQ5
Q6DKI7
Q86U06
P17017
Q9UHQ1
B4DXV3
Q9UII4
B3KWI2
Q8IZT6
B9EG76
Q8WYU6
Q9NS15
Q9NS18
Q9H939
Q5JVF3
Q9UMR7
Q8WXA3
Q9HBE5
B6ZDM2
Q63HM2
A0AVK6
Q9NXZ2
B4DDV7
Q75N03
Q9UNE0
Q9ULZ2
Q9HC29
Q9NVX0
Q86UV5
P56937
Q96AQ8
Q3KP44
Q9UHP7
Q9NP50
Q9H2A2
Q6P9G8
Q8NB25
Q8N614
Q9H2F9
Q96BJ3
Q5SVZ6
Q86SK9
Q86UC8
Q5T3J3
A8K364
Q8IXQ5
Q5VWP2
Q8NFI3
Q9HC35
Q5U5Z8
P57075
Q9UHP3
Q96A57
Q9P1W8
Q7Z345
Q96J42
Q9Y679
Q9BYC9
Q86V20
Q86UA1
Q96QS1
E9PAM5
Q9P2W6
P46092
H0UI80
Q8IXH7
B2RBI0
F8VV73
Q96K12
Q9NUX8
Q9GZS0
Q7L590
Q9UL17
Q6NZ67
Q9NVZ3
Q9H2U2
Q96IV0
Q9UBA6
Q9H2K8
A0AVP6
O95399
Q96K37
Q9P0J0
Q5T2R2
Q9H0S4
Q7L2Y5
Q9BZQ6
Q5VYS8
Q96KX5
Q6V1X1
Q8N2N9
Q68DA1
Q9NYK6
Q96A26
Q9H2P1
P05023
Q9H0U4
Q9BPX5
Q9BRR6
B4DXX1
Q7Z2T5
Q53QV2
Q9BZR9
Q9H2D1
Q8N3Z3
Q9P025
Q5BJH6
Q9UBR5
Q8IV53
Q9H6A0
O95236
Q96DC7
B2KJ49
Q9H3N8
B7Z201
B7Z2Y1
B7Z3Q1
Q96DM3
O43934
Q8TBK6
F5GZG6
I6L9B8
Q9H3S4
Q8TBB5
Q9UH77
Q9BUN1
Q9NSE2
Q4LE39
Q9BYV9
Q9BZR8
Q9C073
Q9BV81
Q9BWJ5
Q96GS6
Q9BX95
Q9H299
Q9H4E7
P16410
Q9BZK7
Q9GZT3
Q9NUH8
O14950
O60238
Q6IBV1
P56211
O43286
O60888
Q9NT62
Q9H0U9
O00505
Q8IYQ9
B3KUZ7
Q9UI12
O14787
Q05D48
Q4LE60
O43583
Q9BVJ6
Q9UIC8
Q9NVC6
Q96K76
Q9Y248
Q96NW4
Q9GZS3
Q9H089
Q9UIW2
Q99633
O60729
A8K1M4
Q9H081
P35610
Q9HA72
Q9NUP9
Q9NRN9
Q5RL73
O60667
Q6FIF0
A8YXX5
Q9NZJ7
B4DP48
Q8IUX1
Q9P0X4
Q9BQE6
Q9Y305
P51522
Q9NPQ8
Q9BSE5
Q9NVM9
Q9Y6I4
Q9ULZ3
Q8WUD6
Q9ULV4
Q9NV31
P57054
Q9NX02
Q9BQ48
Q9BQ39
P62987
Q3MIH3
Q7Z4P3
Q9NWV8
B0AZU4
Q12802
Q9Y6W5
Q8WVQ1
Q969H8
Q9BYJ9
B4DPX9
Q658Z6
Q7Z739
Q8N3V9
Q8NA80
Q96FE7
P33908
P30520
Q15652
Q96D70
Q00341
Q99549
P41970
Q6ZMT4
B3KR97
Q5SW96
Q9Y2S6
P15880
P07196
Q96F24
Q9C0A6
P51151
Q9UIL8
Q9H9L4
Q5T0T0
Q5VTE6
Q96AL9
Q9BYM8
P10114
P23469
Q96P81
Q5VZI3
P52747
B4DWM4
Q6UXG2
L0CQ38
Q96A61
Q00537
Q96EE3
Q86SX6
Q5NDL2
A8MWU4
Q9UMZ2
Q32P41
E7ETH6
Q02548
Q9H8H0
Q8NC44
Q8IYL3
Q02386
B3KMX0
B4DLA6
P33991
Q6NWY8
Q86Y91
Q9H4Z3
Q96GK7
B2RE34
Q9H0H5
Q96JQ0
B4DNZ6
Q13889
Q86SJ2
Q96H86
Q9NXG6
Q9NV70
Q8TEA1
Q9H1Z4
Q8IXI2
Q9NUQ6
Q9BVQ7
Q9UKL3
Q9NYV6
Q96G23
Q9NZ32
Q96AG4
Q59G05
Q9BWT3
O95104
B3KWP1
Q9H2P9
Q86UY6
Q9NV96
Q96FX8
B3KX19
B4DMC0
K7EJ81
Q15029
Q9P035
Q9UNL2
P54886
A4D1L5
P62256
Q9Y657
Q9H9L7
Q9GZU8
Q9NS93
Q86VN1
Q9BWW4
Q9NSJ5
Q9UJW0
Q9NRX6
Q96D46
H3BM14
H3BM74
Q9Y5A7
Q9BX66
Q9Y2T2
Q86WR0
B7Z3W9
Q9NPJ1
Q05DG0
Q96T23
Q9NVT9
B7Z5G4
Q9NZ72
Q9GZZ9
A0AVT1
B3KSB1
Q6ZMD3
Q7Z2K6
Q9P2K3
Q9H900
Q9NQW6
Q9Y3B2
B4DWI8
Q8WXF1
Q9Y2X9
Q96KC8
Q9UID6
Q2KHR2
Q9Y6G5
Q96HE7
Q86XI6
Q9NR48
B4DN12
G1UD80
Q7Z309
Q8NBL1
Q5VTR2
Q9NV64
Q9H1N7
Q9Y2T1
Q9UIJ5
Q6PL18
Q9UGP4
Q8NC67
Q32NC3
Q9H5F2
Q9NVV4
Q5SRI9
Q8IYT2
Q9UKK9
Q9GZY8
Q6PIW4
Q92930
Q9BS16
G3V1C5
O95998
Q9NY97
Q8TF71
Q5TB30
P06753
O15260
P61026
Q9BPZ3
P61981
F8W9N8
Q8N114
Q9UMX0
Q9Y6M9
Q9BZE1
Q6NTF9
P82921
Q9H063
Q96S94
Q6FIB4
Q9Y624
Q9NRP0
Q9H0D6
Q9BQ61
Q9NPL8
Q9H330
Q6IAA8
Q9NX40
Q9BZV1
Q712K3
Q9BY44
O95218
O95881
Q9ULX3
Q96KA5
B3KNH5
Q59EK3
Q9BXS5
Q9UBQ0
D6RD25
Q9Y255
Q9NSD9
Q5EBL8
Q96NT3
A8MZB2
P61599
Q9BWH2
Q5J8M3
Q9NP59
Q9GZT9
B0LPF3
P62993
Q9NP77
Q9UBS4
Q9H098
Q9NWQ9
Q9Y617
Q9P0P0
O95772
Q9P013
Q9Y6D0
Q9Y5U9
Q5SR56
Q9BQI0
Q08J23
Q9NYL9
O95273
Q9NV58
Q4U2R6
Q9NTX5
Q9HCJ1
Q9Y2X3
Q9NX46
Q8N5M9
Q9P0S9
A8K761
O96000
Q9NPI0
Q5HYK3
Q9GZP4
Q8WY64
Q9H2U1
Q53H80
Q9NW35
Q9BTE7
Q9BYD6
Q9Y3D9
Q8NC60
Q6IN85
A4D1U4
Q9BSQ5
Q7L0Q8
Q5TFE4
Q9H2R1
P61236
A8K1K8
Q9BVV7
Q9NRZ7
Q9P0S3
Q8IZD2
B8XYC5
Q9P0S2
Q9H4L7
Q9HBL8
Q9NRX4
Q9P019
Q9BQE4
Q8WUH1
Q969W1
Q9UKY1
Q9P055
Q9BYH8
Q59ER9
Q8IXQ6
Q9H2C2
Q9BWG4
Q9BXC9
Q6ICC9
Q9BQJ3
Q6P1N9
Q9P0R6
Q9UI09
Q9C0K7
Q7L0Y3
Q9BT43
Q05D32
A7YF73
Q6ZSZ6
E9PFD3
Q548T7
Q8N2P0
Q8TEA2
Q9H334
Q3ZCV1
Q8NB14
Q9BVG4
Q1W6G4
Q9NQ29
Q6DCA0
Q9H0P0
Q9BY50
Q8N4S0
Q68DU4
Q8N720
Q86UX7
Q6GPH7
Q9BY08
B2R749
Q99618
Q9NRK6
Q6PKC3
Q9Y2Z0
Q9H4N4
Q9UHI6
Q9H061
Q5SWH9
B7Z4P9
B7Z5V3
Q9NP72
Q9H2K0
Q13946
Q9P1F3
F5GXW6
O95415
Q9BZD4
Q8ND25
Q9C037
Q9H2L4
Q9Y221
Q3LIE5
Q9H9Y6
A9UHW6
Q53TM1
Q9Y3B4
Q9UJ42
Q9NUP1
Q9H0R5
J3QT09
Q9BQF6
Q96QF0
Q9H1B7
Q9HD33
Q9NQT5
Q9NYS3
Q86X83
B3KNA0
Q9UKT5
Q9Y275
Q8N5P1
I6L9F1
Q9BQI6
Q7L591
Q9NRZ9
Q9HBI0
Q6P589
Q9H0M5
Q8IUD6
Q9BY49
Q9H1Z8
Q2L6J2
Q9P1U0
Q9UBK5
Q9BZJ4
Q5T1V6
Q8NI35
Q5T6V5
Q86WP2
Q9BYJ0
Q9NTX7
A8K7X7
Q9UNW8
B4DUN6
F8W9K1
Q9H2W1
P57727
Q9H305
Q9UJA2
Q9NSK7
A0N0Q3
Q9NRJ3
Q9C005
Q9BUR4
Q9BZS1
Q96T21
Q9P0M9
Q9P0J6
Q9H2H8
Q6NT04
Q96D71
Q9BXY8
P03905
Q85L09
Q96RD9
Q9BX73
Q9BX69
Q9BWT1
Q9UFN0
Q9NP79
Q9BQ24
Q9BRT3
Q9BRT2
Q9BRR9
Q7Z4H9
Q9BRP8
Q53EU6
Q9ULT8
Q7Z3B3
Q96A73
Q9BRA2
Q9BRA0
B3KPL8
B4DP29
Q3LIC1
Q9BR84
Q9BR77
Q7Z5L9
Q8WUW1
Q969X5
Q9P258
Q5SSJ5
Q8WWI5
Q9UQ53
Q9UFW8
Q8WVX3
Q9UHB9
Q9BRG1
Q6P4E1
A8K1C7
Q8IWT6
Q96DZ1
P49257
A8KAG1
E9PAV9
Q9NR09
P0C6T2
Q8TCT6
Q9UG23
Q96QD9
Q96M27
Q8ND76
Q7Z4Y4
Q9UIJ7
C5H3H2
Q96DE5
Q8WV22
Q7Z7H8
Q14696
Q8IZQ5
Q96KR6
Q8TAS1
Q5SWA1
Q8TCJ2
Q460N5
Q8N546
Q8TBQ9
Q9BYG3
Q99622
Q86YT6
A8MRA7
I3L448
Q5TC12
P0CG13
Q8NBI2
Q8IX12
Q6DKI1
Q86V86
Q7Z3B0
Q9NX62
Q8WVN8
P61962
E0CX11
Q96FF9
P08047
Q8WUH6
Q14344
Q7L7X3
P68402
Q9H5X1
Q5W009
Q96I25
Q8IYN6
P55198
Q5T6F0
Q9ULH1
P36897
Q5T7S2
Q96B67
Q8IWB7
Q9H8N9
B4DGY6
Q9NV92
Q14258
Q9BSI4
Q3ZTS7
Q8IZ07
Q9Y5A3
P31937
Q86VX2
Q8IYN2
B3KM21
Q5RI15
Q96IU4
Q9NPB8
B3KMW8
Q8WUN7
Q9BY84
Q13451
Q2TA84
Q9P270
Q8TBC3
Q49A97
Q96AE7
Q8NBU5
A4D1G0
Q00534
Q9C0B5
Q5TGZ0
Q5T0D9
Q7Z3H2
Q96IB4
Q9P265
Q7Z6I8
Q96GE9
P11233
Q1RMZ4
Q9NUB1
Q8N6L1
Q0VGL1
B3KY40
Q9UL45
Q6DD88
Q9H0U3
Q969X6
B3KX12
Q4KMQ2
Q8TCU6
P82979
Q86WV6
P82932
Q6NYC8
Q8WTS6
Q8WYQ3
Q969M3
A1L3A7
Q7Z417
Q9P203
Q96NT0
Q6P3W7
P59768
Q96G28
P60602
Q9H7L9
O94916
P01111
Q5U091
Q8NBJ7
Q05CP8
Q16204
Q8N5G0
Q49A88
Q13557
Q9HD26
Q53EP0
Q11201
Q8N4H5
Q969T7
F1T0F0
Q6QNY1
B4DES6
B7Z9P6
Q96ME7
P11171
Q1WWM3
Q29RX4
Q59F12
Q69YX3
Q8WW22
Q66LE6
Q6PEG1
Q96E22
Q8NEY8
A8K8X5
Q96GN5
Q9UKF6
Q969F1
Q52LJ0
P46939
Q6LBS5
Q9Y5W7
Q8TAD7
Q8N543
Q9NYB9
O00116
B7Z7P9
P58005
Q8N4V1
Q9P2C4
Q7Z4H8
Q9UKT7
P57682
A8K727
Q9HB19
E5KND5
Q96RP9
P60002
P28324
Q8IXL1
Q8N392
Q8IWA5
Q9UIQ6
Q69YS0
Q86TA5
Q96N46
Q8NFD5
Q14CZ0
Q96FX2
Q8NI37
A6NGS0
Q8N2K1
Q9BTL3
P17029
Q96FA2
Q96MC6
Q6P0R2
Q96MY1
Q6UX65
P22681
Q9C0I1
Q96DH6
Q14BN4
Q9BTM1
A4D1V4
Q9BYC8
Q5T160
Q96F10
Q9ULE0
Q9UHG3
Q6NW34
Q8WU79
Q9Y5R8
Q05C42
Q9ULF5
Q96CS2
Q96JJ7
Q7RTV0
Q7Z4G1
B4E2D0
Q9NTX9
Q56VL3
Q9UKJ0
Q6ZSS7
Q9P2N5
Q32MH5
I6L984
Q0VAQ6
Q498Y9
Q969P5
P08069
Q8IVM0
Q96B45
Q6PL24
B3KXK4
Q8N3C8
Q8NI08
B4DK95
Q9C0D3
Q96DA6
Q5W0Z9
Q96G03
Q9H2X6
Q9H7M9
Q9NWU2
A8K894
Q8WVV9
Q9Y2Y9
Q8TBF4
Q96CM3
Q96S44
Q1KMD3
Q86WW8
Q96K49
Q96IX5
Q8NC42
Q8TDB6
Q68DJ2
Q9H2F5
A4D1W6
Q8TAP9
Q8IYS1
Q8NHZ8
Q8IXM3
P52655
Q8WXF8
Q9BRL7
Q86TB9
Q6IPR1
Q8NFH5
B2RA66
O95872
Q8N108
F2YGU2
P49116
Q6PHZ7
Q96CX6
Q6ZSJ8
Q96B42
A8K4M5
A9XU13
O60563
Q9HCH5
Q9H444
Q8IWS0
E2J6M5
E2J6M6
Q8NF50
Q96ES0
Q9P260
Q6IQ21
Q9NY27
B2RD24
B7ZM99
Q6UB35
P58335
Q9BY89
P53567
O15397
Q96BX8
Q96E16
O14925
Q8N567
Q9ULJ3
Q6P5R6
B2R858
P26196
Q3ZAQ7
Q14644
Q58A45
Q6NW29
Q8N755
Q8N5N7
Q9H4G4
P00390
Q96PU4
J3QT34
O15021
Q5TF58
B7Z326
Q7L0J2
Q8ND83
Q9H553
Q9NWQ8
Q8TEQ0
B3KVD4
Q9P1Z0
P52630
Q6ZN54
Q5JTJ3
O75563
Q8IWD4
Q8TDR2
Q96T88
B7Z2R7
Q5T8D3
Q8NCM9
Q96S97
Q9NV06
Q8WVK7
Q9H4H8
Q86SQ0
Q9NYV4
Q64FY1
Q7Z591
Q96GE4
Q86VQ1
B3KMZ5
Q8N6S5
Q9HAV0
Q8WY22
Q9P0B6
B2RNT7
Q9P2K6
O15151
Q59FS6
Q96GA3
Q96RT7
Q5VVJ2
Q6PIY7
Q6JBY9
P41212
Q96DX4
O43747
Q8IY97
Q96I36
Q969M7
Q6NUK4
Q9UJC3
Q8IVB5
Q9H4I9
Q86VZ6
Q86XA0
K7EK32
Q8N712
Q8IZH2
Q5XKP0
B7ZM24
P55011
Q53ZR1
Q9BSD3
Q5T8I9
Q8WV24
Q8NCP5
Q8WV19
O75179
Q96KN1
Q9H7B2
Q6P499
Q15075
Q86XN7
Q6ZN18
Q9BQP7
D3DW85
P48200
Q5TC82
Q9H977
Q6IQ19
Q2TAA2
Q96A56
Q5XUU0
Q8N4C6
Q9P278
Q13233
Q63HN8
Q8N6I1
Q8N5X7
Q96P16
Q8IUR6
A1L188
Q8NEL9
Q6YI46
Q96K17
Q5GLZ8
P55197
Q59EQ6
Q6N002
Q9P2I0
B3KSH6
Q7L9L4
Q7Z4S6
P0DJ07
G3V291
Q86U28
J3KR35
Q8WUD4
Q96FZ5
Q96E52
Q8IZV5
Q9Y6F6
Q8WWX9
D3DV11
Q8N5J2
B7XGB9
Q96MI6
A8K9Y9
Q8NDT8
Q96MT1
Q76I76
P45973
B3KQA0
Q9Y605
Q8IZD4
Q7Z6K3
Q16585
Q5U0N0
Q96CG3
Q96MG8
Q6ZWF9
Q9P2D1
Q8TF47
Q8TEA7
Q5VW32
Q5VV17
Q8NEB5
Q96LI5
Q5W0V3
Q6TFL4
Q8N0T1
Q9NZD2
Q8NI36
Q9UJT0
P49841
Q6FI27
O60675
Q9HCJ5
Q8NHM5
Q8NEW0
Q7Z6I6
Q4ADV7
Q96IZ0
P23508
Q86TS9
Q8NDD1
Q6GMV3
Q9P2B7
Q86T24
Q8NHG8
B3KWV1
Q2KHR3
E3VWE2
E5L4P0
Q9UKA8
B7ZLI7
Q05195
Q8NHG7
A0MNP0
Q8TC44
Q8N680
A6H8Y1
Q658Y4
P82914
Q9H422
Q6NT16
Q6R327
Q3YBR2
E9PB61
Q86V81
A8K613
Q7Z3D4
Q96NB3
Q86SE9
Q8TCN5
Q8WV92
Q8NEM7
Q719I0
B3KQ87
Q5T7V8
A7MD47
B0YIW9
Q96KC2
Q495W5
Q8N9B5
Q8TCT8
Q96EH3
O75764
Q15283
Q70Z53
Q8N5I2
Q5BIX2
Q96B23
Q9NYG5
Q8IV48
B3KXW6
Q8TEZ7
Q8N3C7
Q8IUW5
Q6P1L5
Q7Z3M2
Q8TAP8
Q9Y2U5
B4DLH5
Q8N960
Q15118
Q8TDP1
Q96E14
B3KTD4
Q8NDZ4
Q8WUA2
Q6MZW3
Q86WI3
Q9H6Y0
Q8NFU3
Q6PI47
Q05DN1
Q8N3Z6
Q8NDX5
Q6UWZ7
Q5VT52
Q5HYI7
Q96D31
Q52WX2
Q5T8I3
Q9H1K0
Q9BQ89
Q9HCG8
Q8IVG5
P52824
Q59FF7
Q6PH81
Q7Z7K6
Q6P0N0
Q5JPI9
Q8TC28
B7Z6Z7
Q8N8A2
Q8N6M9
B2R779
B4DLT4
B4DTG1
F6UYM1
P23443
Q7Z721
Q69YH5
P56962
Q4VXU2
B4DG32
E7EUN5
Q8N5H7
Q86WA9
Q96RF0
Q96BY7
Q13425
Q8N5K1
Q5EBM0
P32314
Q86WK6
Q6NSI7
Q9UHW9
Q7Z7L1
Q8IV50
P82933
Q8TBP5
Q8N9Z2
P09913
Q05DN2
P98198
Q6P3T1
Q8N3J5
A8K6G4
O43184
Q68DH5
Q5SVS4
Q8NB49
Q6PCB8
Q5T5C0
Q9Y2L9
Q05BQ5
O60290
Q96AT1
Q2M385
Q5T0B9
Q8IZ21
Q8IYW5
Q5I0X7
Q8WXC6
Q8NBK3
Q1W6H9
Q5FWF5
Q5VZ89
R4GNB2
O75095
Q5JSL3
Q8N5W9
Q8TAA5
Q9Y2D2
Q96BP2
Q9UJX5
Q8IWV7
Q8TE99
Q9NT50
Q14714
Q5EE01
E7EPM3
F5H160
F5H659
Q7Z5Q1
Q96JC9
Q5SVQ8
Q8IWF6
Q7Z6M2
Q96LT9
A6NJ69
Q8WUY9
Q03164
J3KNF6
Q6NW40
B5B2P0
B5B2P2
B5B2P3
B5B2P4
Q13469
Q6UWP7
Q5JUQ0
Q8N2W3
P51157
Q8TBP6
Q6ICH7
Q86X53
Q96QA6
Q9UKT9
Q8N2A8
Q5JS37
Q68DP7
Q4G1C4
Q8N4Q0
A8IK34
Q6AI12
Q9H9T3
Q9UPQ4
Q1MSJ5
Q8ND24
Q6ZR87
Q7L1V2
P0DJ93
B0QYU2
Q6PEV8
Q8IYJ3
Q969F9
Q6IPR3
Q96GE7
O14936
Q96FN9
Q86WH2
Q8NCL8
Q9BWF8
A8K9S3
Q92828
Q96L08
B3KWG0
P58658
O14863
P41162
Q86UT8
Q5VUG0
B3KV88
Q5T6S3
Q7Z6V5
Q6ZNB6
Q8J028
Q86X27
O60636
Q9BYI3
Q9NXR1
Q8N165
Q96S86
Q8NA72
Q5M7Z0
P57105
Q969E4
Q5HY98
Q53S33
Q8N338
Q8TEV9
Q96SJ8
Q9P287
Q9UBN6
B3KXZ8
Q8IU68
Q8N5C8
O43402
Q53Y03
Q6ZNC8
Q8IY26
Q12913
Q9NPR5
Q6NXT6
Q9H7J1
Q8WVY7
Q8TEB9
Q8N8Q8
P54764
Q58F15
Q96DN0
Q0GN75
Q9NZQ7
Q5JSJ4
Q9NUQ3
O14686
Q59FG6
Q6PIA1
Q5VST6
Q8WYJ6
O00257
Q8IYI6
Q7Z6L1
Q8WVE7
O95789
Q96FJ0
Q96J88
A2RTX5
B3KT70
Q2TB90
Q86UU0
Q6N021
Q16537
Q7Z6K1
Q8N461
L7RT34
Q8WYR1
Q9UH73
P52333
Q9Y6H3
Q96HP4
Q5RKV6
O14543
Q6FI39
Q5PXE8
Q6PIU5
Q96S21
Q7Z3E2
Q8WW33
B3KUK7
Q9BW62
Q96QR8
Q9NSC7
Q9NXQ7
Q96A37
P09086
O14737
F1DAM3
Q9NS67
O95835
Q96HR3
Q3MIP1
Q8NB50
Q15797
B0I1T2
Q8IWR1
Q96NG5
Q5JSP0
Q9BRU9
Q8IVF7
Q8N8J7
Q8NDZ6
Q86V40
Q3ZCQ2
Q92804
Q9HCK5
Q53TQ3
O95376
Q6IBL8
O15131
Q96MH6
Q8WXP9
Q9BZF2
Q9BZ67
Q9BWF3
Q969X0
Q96RL7
Q9H3Y8
P98169
Q3ZCQ5
Q5SZL2
Q9Y3D5
A8K6Q4
P78332
Q96AV8
Q17R98
Q8TED0
Q96NT1
Q6P444
Q8NHV1
Q9BV20
Q7Z3S7
B3KUI3
Q86YT9
B4DG57
O94880
Q7Z398
Q9NXF7
O14827
Q68DX5
Q9P2D7
Q96AX2
A2RUB6
Q8N6N3
Q9NXU5
Q8N9R8
O95429
Q92615
Q5JS54
Q86UW6
Q8IV04
Q96QU6
Q96H79
Q7Z7K0
Q8WYH8
B4DEC7
Q2M2Z5
Q96HM7
Q7Z5Y7
Q6ZSC3
Q9HA38
B3KX85
Q8N1N5
Q6ZP65
Q8NG31
Q8N4J0
O75553
Q96AP4
Q9C0F1
Q5VXU3
Q9C0B0
Q14209
Q5T292
Q5U623
A8K5R1
Q15771
Q6ZWL3
Q8WWW8
Q05CN5
Q49MG5
Q9NQR1
O95674
Q8TAK5
Q96GX5
Q8NEQ5
L0R6F6
Q6UWS5
A6QL63
B3KVD0
B3KXB0
Q9ULJ1
Q96EY7
Q4G0N4
Q9NYP9
Q8WW35
O75154
B3KPW1
Q6GPH4
O75663
Q8TAV0
B2RN90
B4DSC6
Q68DI1
Q56A73
O14512
Q99973
Q86YV0
Q9H7J2
Q05CT3
Q9Y496
Q86Y39
Q9NQE9
Q8TB03
O00194
Q8TDG4
Q96NM4
Q96EQ0
Q9BSW2
P31641
Q8NES3
Q86UP8
Q8TF40
A4D2Q3
Q96CH1
Q5JTW2
F1D8P6
P51449
Q6I9R9
P56524
Q86YH7
Q5U5X0
Q6PCE2
Q8N8L6
Q8WUJ0
Q9H211
B3KNJ7
P14651
Q8NF99
Q5I7T1
Q8TF30
Q14114
Q15120
B4DW27
O75626
A8K0B5
Q8IWT0
A5YM72
F5H427
Q16566
Q8NDF8
A1A5B2
Q15743
Q96IZ2
Q8NB90
Q96F46
B3KPN2
Q8WXI2
Q9NR21
Q6ZTQ3
G0W2N5
Q13336
Q5C9Z4
Q8N9N7
Q53RD9
Q674R7
Q6PCE3
P12755
Q05823
Q53GL7
B3KUN2
Q86YH2
A8K0Z6
Q8TCQ1
Q8NAA4
Q9H7Q5
Q5R3K3
Q5R3K4
Q96JM7
Q9NRY4
G0Z2K0
Q969H0
O00287
O14879
Q5T765
B3KUG1
Q8IXS8
Q86UD5
Q495B1
Q6PI29
Q9NUK0
Q7RTV3
Q6PI98
Q8IXB1
Q68D10
Q6ZW61
Q96PP8
Q9NVR2
B2RAH7
P48147
Q86VZ1
Q9NTI5
Q8WXB4
Q9H7U2
A6NNL5
Q8TDD5
Q14863
Q9H9P5
Q5H9J7
B3KNK0
Q4W5G0
Q9UPZ6
A8K4V4
Q8N983
Q6ZT12
A4D0U1
O00458
Q96C92
Q96DA2
B2RTU6
Q8TEU7
Q70EK8
Q9H9I0
Q8IZK6
B7Z7S9
Q562F6
O60858
Q5KU18
Q9H1C0
Q92187
Q3ZCU6
Q9UBV2
H3BNM6
Q96B21
Q53FT3
Q96QR1
Q8IZC4
Q9BYU1
Q8N9B8
Q6P4I2
Q4G112
O43815
O15403
C9JE40
P08048
Q5VZK9
Q9Y271
E9PEJ6
P98196
Q659C3
Q6PJ25
Q7Z5A9
Q7Z5R6
Q86XR2
O95600
H8YHX0
Q8IV45
Q8N5W8
Q49AJ5
Q7Z3F1
A0AUZ9
Q8N140
B2R8E4
P35813
A6NEN9
Q6IA86
Q9HBD1
Q9NRG0
O95876
O95452
Q9H3R5
O00220
Q13253
Q6IEG3
Q8N8D1
B3KNI7
B3KQF8
Q6VMQ6
Q8TBF2
Q9UJT1
Q06730
Q9UBC2
Q9UKS7
B3KP89
P09471
Q6AWC5
Q8N6I9
Q9NYU2
Q5VTQ0
Q9UG22
Q9BTI0
Q9HCE0
Q9H9B4
P58107
Q13950
Q9H6Q3
Q9Y2B2
Q9GZY4
Q5JVS0
Q9Y6J8
Q8NEM8
Q9NUP7
Q9P2K5
Q96IL0
Q6IA69
Q8TC84
Q8IU65
Q96JB1
Q9Y2H0
Q96HW7
Q13017
Q9BZ11
Q2YD98
Q9UJA5
Q8TEA8
Q9UK59
Q6P6C2
Q96AY2
B4DHA3
Q9BTX1
Q9BYT8
Q96DG6
A8K2A1
Q86VY9
Q8NDH3
Q9Y6X4
Q3KQV3
Q96J02
Q86YV5
Q504U0
Q8IZV2
Q6AWA7
Q96L50
Q8WUX2
Q5T1R4
Q0GE19
Q96SK2
Q9BYG5
Q03936
Q96PP9
Q8WXB1
B1AKI9
Q0VAA5
Q8NBW4
Q96C23
Q8ND71
Q8N6F7
P68543
Q96T68
Q7L211
A6NC03
A6NL20
F5H720
F8W743
G3V1J2
Q5VXB1
Q6MZF2
Q7L513
A8MXV4
Q8NA42
Q7Z494
Q8IZL2
Q8TDQ0
O43151
Q9HCE5
Q6XE24
Q6GMU6
Q8IX21
Q9BX63
Q96BT7
P53609
Q9NRE2
Q9UJ78
Q8N184
Q5TAA0
O75558
Q86XF0
Q8IYK8
Q8N9I9
Q9NXS3
P32971
Q52M88
O75460
Q96L73
Q96MN8
Q8NCS7
Q8N9A8
Q8IZJ4
Q8IW35
Q96LA6
Q86XK3
Q8WXK4
Q86VS8
Q92963
Q7Z6A9
Q9Y3C7
Q7Z7G8
Q02446
Q96G42
Q969K3
Q92781
Q8IVH4
E5KRK5
P28331
Q8N4F7
Q96NL6
A5PLN9
Q96SB8
Q15058
Q05DB3
Q9BZF9
Q6ZUX3
B4DY20
J3KQK4
Q8N6K7
Q6UWV7
Q4G0S7
Q96ST3
Q8NB16
Q6P9G4
Q8WXI9
P00414
Q7GIM7
Q6PIY5
Q6P5X7
Q86XE3
Q8TF42
Q96PN7
Q6UB99
O43439
Q8IWX5
Q96N16
B8ZZB7
Q8N8I0
A1L4Q0
P52429
L7T9J5
Q2NKX9
B3KQ45
Q5T2T1
Q96QF7
Q9NSI6
Q96MD7
Q8N8R5
A8K1Z6
P16389
Q9NPZ5
Q96Q40
P78562
Q2M3R5
P48736
P35749
Q8N9N8
P17019
Q9H967
Q8NFY9
Q6IQ22
Q6GTS8
Q495A1
A4D1M2
Q8WXQ8
Q8N3H0
Q9BVL2
B2R9B8
Q96GY0
P57081
Q9Y6R0
Q542Y6
Q9BZM1
Q498B9
Q8IXJ9
Q8TBZ6
Q6ZNG1
Q969F8
Q8IYB7
Q9BXW9
Q96MY7
B3KUX2
O95780
Q496Y0
A8K341
Q9BUB5
B7Z8C9
Q5TAQ9
Q6DHV5
Q96NL3
Q86XK7
Q69YN4
Q6ZU80
Q86TS1
Q5VWC8
Q6IQ49
Q8IU57
Q8IZS7
Q9Y6K1
Q9NZL3
P12036
P51688
B4DQQ1
Q0D2I5
Q6P593
Q9Y4M3
B9A6J3
O43147
A8K8P3
B3KM43
O95671
Q9ULX9
O75771
Q14674
O43566
Q6AI39
P42768
Q92482
P19235
O75182
Q96AD5
O14976
O43189
Q643R3
Q04725
Q9UHD8
Q8IZE3
Q9H267
Q9H714
Q9BRX5
Q9NW81
Q6PJ21
Q9C0C4
A8K699
P85299
Q9BU70
Q9UL36
Q96IV6
Q8NFZ5
Q5BKU9
Q96EN9
B4DP81
Q8TAP6
Q6PK18
Q9NUL5
Q8N3F8
Q96KM6
Q8NBJ9
Q9BW60
Q9UBN1
Q9BR76
Q8N2E5
Q9Y6F9
O75427
A8MZA4
Q9BRT8
A6NC78
P63162
Q9Y675
P18621
P08865
Q12830
Q8NDX9
A8MWX3
Q96C01
P03886
P43630
P03928
P03897
P03901
P03915
Q8N660
Q5SXJ2
H0Y354
P43320
Q9UI66
Q96F15
P62158
P46778
Q96EL3
Q9NPU4
P61247
Q8WZ73
Q8NBS9
Q9NVW2
Q8TDH9
P61970
P07919
E5RHQ5
P62241
Q9H3K6
Q96JP5
P50224
O15173
Q6IS14
Q9H093
Q8IUF1
A6NKF1
P04179
Q9Y4C2
Q01196
P17987
Q8NDY4
O95865
Q9H400
Q5TYM5
Q8TDB8
P58546
P0CG31
Q9UBK7
P0CAP2
P62861
Q99666
Q04837
P05387
O43196
Q8N0Y7
P27635
P53804
Q8IVW1
Q8TCG2
P36578
Q2TBC4
P0CW19
Q6P1K8
Q96B49
O75920
Q5SSQ6
P22392
P49450
P68400
Q9BYJ4
Q9Y6X9
Q9Y4D8
P84243
Q5T0F9
Q96EL2
P61018
P0CW20
P0CG12
A0A5B9
Q9Y316
A4D0T7
Q6PCB5
P62805
P60900
Q9Y4E1
P08107
Q86XP1
Q8N4A0
Q9Y3B3
A6NJU9
O75346
A8MQT2
P62277
Q13404
Q13888
Q9NYW8
Q6NXT2
Q8NE65
Q5SRD0
O00567
Q14240
O00217
P0CK96
Q9H1A4
P86791
O60832
Q9H2M9
Q6P2I3
P0CK97
Q641Q2
Q8TCE6
P26641
A6NCE7
P84101
O95989
P23610
Q9NX55
P62424
Q6UY18
P0CG04
B9A064
P52739
Q6NUM9
P18615
Q96QK8
Q9H0R8
P24534
Q96FJ2
Q8TEE9
Q14331
Q5SQ80
Q13242
A6NM15
Q5VUR7
Q5VSD8
Q5BLP8
Q5TYW2
Q7RTR2
Q4V339
P40429
B7Z8K6
Q4UJ75
P86790
P16188
P13746
P84077
Q5RIA9
Q2VIR3
Q13885
Q5SNT6
Q5JTY5
Q8N104
Q9BVA1
Q9C0J8
Q9BZ01
Q15276
P43243
Q96J01
Q5H9K5
Q9NQH7
Q86WA8
Q9Y296
Q66PJ3
Q8TCC3
P42696
P60866
Q9H6D7
Q8IU85
Q9H0N0
P14625
Q8WVP7
Q8N8U2
Q86VH2
Q9BVP2
P61978
Q7LGA3
Q9Y3E7
P38159
Q8IWZ3
Q92843
Q86U42
P0DJD0
Q02325
B1AH88
P46777
P0DJD1
Q8NCN4
P42694
P11142
Q15005
F8WFD2
E9PIF3
Q15155
Q6P5S7
Q8IXM2
P01834
Q9P0U1
E9PKD4
Q53EL6
Q9BVK6
Q96BR1
O75718
P0CG48
Q9UHL3
Q30154
Q6P582
Q9GIY3
P04229
Q29974
P01911
Q96I23
Q9HBH5
Q8NCS4
P01906
Q96P26
P69849
Q03252
P19961
P04746
P04745
E9PJI5
P0DM63
E9PQ53
Q5JPE7
O95298
Q86XU0
P26373
Q96Q15
P28067
Q9BUV8
Q6PJG2
Q9Y2D5
A6NEM1
P08708
P78330
P0CW22
Q9GZM3
Q9H1A7
Q9H1X3
P50151
P09488
Q9NVX7
B4DX44
A6NEF3
Q5TDH0
Q99417
Q92523
Q92617
Q9UJ41
Q9Y3A5
Q9UNT1
C9JG80
O94898
Q31612
P30480
Q29836
Q31610
P30486
Q9NRY6
P63244
Q96HA1
A8MRT5
Q86UV6
Q13838
Q86YS6
Q9BQY9
P01859
P01876
Q9BY60
P01857
Q11128
Q86X60
Q6L9T8
P04350
P54619
Q9H094
B5ME19
Q5VU43
Q6ZUJ4
O14907
P50226
Q99613
Q86T75
Q5TAG4
A6NDD8
Q5RGN0
Q5TI25
P78347
A8CG34
O95562
Q92535
Q04864
A8MZ97
Q9H4A4
P78545
P35226
Q8IXX5
