# Supplementary material for: Candidate prioritization for low-abundant differentially expressed proteins in 2D-DIGE datasets
Source: BMC Bioinformatics. 2015 Jan 28;16:25. doi: 10.1186/s12859-015-0455-x (PMC4384356; doi:10.1186/s12859-015-0455-x)
Supplement: Additional file 2 — R scripts and data files used in calculating the results presented in the manuscript. [file 12859_2015_455_MOESM2_ESM.zip › DIGE/Run_LOOCV.R]

## Script to run leave-one-out cross-validation (LOOCV) on seed proteins
##
## UK Nandal et al 
## Candidate prioritization for low-abundant differentially expressed 
## proteins in 2D-DIGE datasets
## 
## Copyright (C)  2014 Umesh K Nandal and Perry D Moerland 
##
##    This program is free software: you can redistribute it and/or modify
##    it under the terms of the GNU General Public License as published by
##    the Free Software Foundation, either version 3 of the License, or
##    (at your option) any later version.
##
##    This program is distributed in the hope that it will be useful,
##    but WITHOUT ANY WARRANTY; without even the implied warranty of
##    MERCHANTABILITY or FITNESS FOR A PARTICULAR PURPOSE.  See the
##    GNU General Public License for more details.
##
##    You should have received a copy of the GNU General Public License
##    along with this program.  If not, see http://www.gnu.org/licenses/.
## 
## Contact:
## Perry Moerland, PhD
## p.d.moerland@amc.uva.nl
## Room J1B-215, Bioinformatics Laboratory
## Department of Clinical Epidemiology, Biostatistics and Bioinformatics
## Academic Medical Center, University of Amsterdam 
## PO Box 22700, 1100 DE Amsterdam, the Netherlands 
##################################################################################################### 

f = file("message.log",open="wt")
sink(f,append=TRUE)
sink(type="message")

library("RPostgreSQL")

## load all the functions required for prioritization
source("DIGEfunctions.R")

## informaton on seed proteins from Additional file 1 (with some columns removed)
Infile    = "AdditionalFile1_seedProteins.txt"
traindata = read.delim(Infile,header=T)

## This requires a local PostgreSQL database containing STRING version 9.1 protein links and protein aliases files downloaded from http://string-db.org/
username = "your_username"; password = "your_password"
DBconn   = getDBConnection(dbname="stringdb",username=username,pw=password) ## connect with local STRING DB

reference_proteins = read.delim("all_identified_proteins_remapped_92.txt",header=T) ## load annotation of seed proteins
ref_interactions = getStringRelations(reference_proteins,DBconn) ## get interactions of seed proteins
BarcodeData = read.table(file = "HIV_T-cellExpressedList.txt") ## gene expression barcode generated using frma package

## predict pI and Mw values corresponding to the in-gel x and y coordinates refitting the smoothing splines for each LOOCV-fold
pi_loocv.pred = sapply(1:nrow(traindata), function(n) predict.sspline(traindata$x[-n], traindata$PI_expasy[-n], traindata$x[n]))  
mw_loocv.pred = sapply(1:nrow(traindata), function(n) predict.sspline(traindata$y[-n], log10(traindata$MW_expasy[-n]), traindata$y[n]))
mw_loocv.pred = 10^mw_loocv.pred
traindata_loocv.pred = cbind(traindata,pi_loocv.pred,mw_loocv.pred)
traindata_loocv.pred = traindata_loocv.pred[!(is.na(traindata_loocv.pred$pi_loocv.pred) | is.na(traindata_loocv.pred$mw_loocv.pred)),]

## create lists to save the prioritization output
resNoExpressionFilter = list() ## without gene expression-based filtering
resExpressionFilter = list()   ## with gene expression-based filtering
outputDir = "output"
dir.create(outputDir)

## Perform LOOCV 
for(i in 1:nrow(traindata_loocv.pred)){
	cat(paste(i,": testprotein=",traindata_loocv.pred$UniProt[i],"\n",sep=""))
	indx = which(ref_interactions$UNIPROT==as.character(traindata_loocv.pred$UniProt[i]))
	if(length(indx)!=0){ ref_interactionsLOO = ref_interactions[-indx,]}else{ref_interactionsLOO = ref_interactions} ## leave out STRING interactions for the left out protein

	# rank proteins using equation (1)
	out = getTopCandidates_reScore(ref_interactions=ref_interactionsLOO,testprotein=traindata_loocv.pred$UniProt[i],BarcodeData=BarcodeData,DBconn=DBconn,pi=traindata_loocv.pred$pi_loocv.pred[i],mw=traindata_loocv.pred$mw_loocv.pred[i],pi_bin=1,mw_bin=30,pi_delta=0.04,mw_delta=1,n=5,outputDir=outputDir)
	resExpressionFilter[[i]] = out$expressionFilter
	resNoExpressionFilter[[i]] = out$noExpressionFilter
	
	save(resExpressionFilter,file = paste(outputDir,"/resExpressionFilter.rda",sep=""))
	save(resNoExpressionFilter,file = paste(outputDir,"/resNoExpressionFilter.rda",sep=""))
	
	cat("\n")
}
date()
sink()
