# Supplementary material for: Candidate prioritization for low-abundant differentially expressed proteins in 2D-DIGE datasets
Source: BMC Bioinformatics. 2015 Jan 28;16:25. doi: 10.1186/s12859-015-0455-x (PMC4384356; doi:10.1186/s12859-015-0455-x)
Supplement: Additional file 2 — R scripts and data files used in calculating the results presented in the manuscript. [file 12859_2015_455_MOESM2_ESM.zip › DIGE/Run_unidentifiedSpots.R]

## Sript to run candidate prioritization for unidentified spots
##
## UK Nandal et al 
## Candidate prioritization for low-abundant differentially expressed 
## proteins in 2D-DIGE datasets
## 
## Copyright (C)  2014 Umesh K Nandal and Perry D Moerland 
##
##    This program is free software: you can redistribute it and/or modify
##    it under the terms of the GNU General Public License as published by
##    the Free Software Foundation, either version 3 of the License, or
##    (at your option) any later version.
##
##    This program is distributed in the hope that it will be useful,
##    but WITHOUT ANY WARRANTY; without even the implied warranty of
##    MERCHANTABILITY or FITNESS FOR A PARTICULAR PURPOSE.  See the
##    GNU General Public License for more details.
##
##    You should have received a copy of the GNU General Public License
##    along with this program.  If not, see http://www.gnu.org/licenses/.
## 
## Contact:
## Perry Moerland, PhD
## p.d.moerland@amc.uva.nl
## Room J1B-215, Bioinformatics Laboratory
## Department of Clinical Epidemiology, Biostatistics and Bioinformatics
## Academic Medical Center, University of Amsterdam 
## PO Box 22700, 1100 DE Amsterdam, the Netherlands 
##################################################################################################### 


f = file("messageTest.log",open="wt")
sink(f,append=TRUE)
sink(type="message")

library("RPostgreSQL")

## Information on unidentified spots from Additional file 5 - some of the columns have been removed
testdata = read.delim("AdditionalFile5_unidentifiedSpots.txt",header=T) 

source("DIGEfunctions.R")

## This requires a local PostgreSQL database containing STRING version 9.1 protein links and protein aliases files downloaded from http://string-db.org/
username = "your_username"; password = "your_password"
DBconn = getDBConnection(dbname="stringdb",username=username,pw=password) ## connect with local STRING DB

reference_proteins = read.delim(file = "all_identified_proteins_remapped_92.txt", header = T)## load annotation of seed proteins 
ref_interactions = getStringRelations(reference_proteins,DBconn) ## get interactions of seed proteins
BarcodeData = read.table(file = "HIV_T-cellExpressedList.txt")## gene expression barcode generated using frma package

## create lists to save the prioritization output
testExpressionFilter = list()   ## with gene expression-based filtering
testNoExpressionFilter = list() ## without gene expression-based filtering
outputDir = "output"
dir.create(outputDir)

for(i in 1:nrow(testdata)){
	cat(paste("Test Spot:",i,"\n",sep=""))
	
	# rank proteins using equation (1)
	out = getTopCandidates_reScore(ref_interactions=ref_interactions,BarcodeData=BarcodeData,DBconn=DBconn,pi=testdata$pi_predicted[i],mw=testdata$mw_predicted[i],pi_bin=0.2,mw_bin=11,pi_delta=0.2,mw_delta=11,n=30,tag=i,outputDir=outputDir)

	testExpressionFilter[[i]] = out$expressionFilter
	testNoExpressionFilter[[i]] = out$noExpressionFilter

	save(testExpressionFilter,file=paste(outputDir,"/testExpressionFilter.rda",sep=""))
	save(testNoExpressionFilter,file=paste(outputDir,"/testNoExpressionFilter.rda",sep=""))
}
date()
sink()
