# Supplementary material for: Candidate prioritization for low-abundant differentially expressed proteins in 2D-DIGE datasets
Source: BMC Bioinformatics. 2015 Jan 28;16:25. doi: 10.1186/s12859-015-0455-x (PMC4384356; doi:10.1186/s12859-015-0455-x)
Supplement: Additional file 5 — List of top candidate proteins for unidentified spots. Overview of the top candidate proteins for the 188 unidentified, differentially expressed spots from the 2D-DIGE dataset. Also provides links to STRING-based visualizations of the seed proteins and the top-5 candidate proteins generated using STRING’s payload mechanism. [file 12859_2015_455_MOESM5_ESM.xlsx]

## Sheet: UNIDENTIFIED SPOTS
Additional file 5 – Top candidate proteins for unidentified spots
Master No		ID of spot from 2D-DIGE gel
Ratio		Protein expression fold change HIV-1 infected versus uninfected							upregulated
P-value		P-value: t-test							downregulated
x, y		Coordinates of spot from 2D-DIGE gel
pI (predicted)		pI predicted by smoothing spline fitted on all seed proteins
Mw (predicted)		Mw predicted by smoothing spline fitted on all seed proteins
top-5, top-10, …		Proteins ranked as top candidates by our prioritization approach, determined at pI range Δ=0.2 and Mw range δ=11%. Proteins that were already identified by PMF of another spot are indicated in red.
Score		Overall score (Eq. 1, main text)
# HIV interacting proteins		Number of proteins in top-5 with documented evidence for interactions with HIV-1 proteins (NIAID HIV-1, Human Protein Interaction Database; http://www.ncbi.nlm.nih.gov/projects/RefSeq/HIVInteractions/)
STRING payload link		Visualization of the seed proteins and the top-5 candidate proteins in STRING generated using STRING's payload mechanism. Candidates 1-5 are shown with red highlights of decreasing intensity.
									top-5 candidates with expression filter
Master No	Ratio	P-value	x	y	pI (predicted)	Mw (predicted)	top-5 candidates without expression filter (UniProt IDs)	top-10 candidates without expression filter (UniProt IDs)		Protein symbol, score
									UniProt IDs	Rank: 1		Rank: 2		Rank: 3		Rank: 4		Rank: 5		# HIV interacting proteins	STRING payload link	Link
30	-1.51	0.0099	512	32	5.07797	147728	Q04637,Q9UPV0,Q9Y2I6,Q14678,Q15393	Q04637,Q9UPV0,Q9Y2I6,Q14678,Q15393,Q9UNS1,Q76I76,Q96T23,Q2NKX8,O94916	Q9UPV0,Q14678,Q9UNS1,Q76I76,Q96T23	CE164	9.171	KANK1	5.309	TIM	3.64	SSH2	3.466	RSF1	2.943	0	http://string-db.org/9_1/p/748143671	click here
51	-1.53	0.0067	970	43	5.7468	143178	P04626,P01133,P06213,P08575,P41252	P04626,P01133,P06213,P08575,P41252,Q8IX12,Q8TEP8,Q66GS9,P49796,Q14203	P08575,P41252,Q8IX12,Q66GS9,Q13464	PTPRC	7.864	SYIC	7.777	CCAR1	7.51	CP135	6.878	ROCK1	4.962	3	http://string-db.org/9_1/p/816943677	click here
97	-1.53	0.0032	322	59	4.63154	136808	Q9H0E9,O00410,Q5JTC6,Q9HAW4,Q96RG2	Q9H0E9,O00410,Q5JTC6,Q9HAW4,Q96RG2,P82279,Q92752,Q69YN4,P98095,Q96JN2	O00410,Q96RG2,Q69YN4,Q6VMQ6,Q8NI35	IPO5	6.768	PASK	2.265	VIR	1.019	MCAF1	0.422	INADL	0.368	1	http://string-db.org/9_1/p/647943679	click here
103	-1.46	9.9e-05	572	60	5.1816	136419	Q9NZJ5,O94986,Q9UBN7,Q14203,Q14678	Q9NZJ5,O94986,Q9UBN7,Q14203,Q14678,Q15393,P17301,Q16531,Q9UNS1,Q96T23	Q9NZJ5,Q14678,Q16531,Q9UNS1,Q96T23	E2AK3	12.004	KANK1	5.309	DDB1	3.759	TIM	3.64	RSF1	2.943	2	http://string-db.org/9_1/p/749543681	click here
167	-1.46	0.00059	1435	85	6.91289	127055	P53396,P23229,P29474,P11274,O60674	P53396,P23229,P29474,P11274,O60674,P42336,P25092,Q9P2J5,Q12791,Q9UDY2	P53396,P23229,Q9P2J5,Q9UDY2,O00329	ACLY	27.424	ITA6	12.66	SYLC	3.745	ZO2	3.134	PK3CD	2.653	4	http://string-db.org/9_1/p/802343683	click here
177	-1.56	0.0073	1461	86	6.99806	126694	P53396,P23229,P29474,P11274,O60674	P53396,P23229,P29474,P11274,O60674,P42336,Q9P2J5,Q12791,P29475,Q9UDY2	P53396,P23229,Q9P2J5,Q9UDY2,Q9H422	ACLY	27.424	ITA6	12.66	SYLC	3.745	ZO2	3.134	HIPK3	2.658	3	http://string-db.org/9_1/p/127643685	click here
229	-1.3	0.00042	692	103	5.3422	120714	Q9UIQ6,Q9NZJ5,P18206,P01133,O60566	Q9UIQ6,Q9NZJ5,P18206,P01133,O60566,O43592,Q7Z7A1,P15144,Q14203,P16615	Q9UIQ6,Q9NZJ5,P18206,O60566,O43592	LCAP	14.028	E2AK3	12.004	VINC	9.719	BUB1B	8.428	XPOT	7.331	2	http://string-db.org/9_1/p/331743687	click here
307	1.45	0.00099	741	125	5.39403	113462	Q9UQL6,Q99460,P35609,Q9UIQ6,P23229	Q9UQL6,Q99460,P35609,Q9UIQ6,P23229,Q9NZJ5,O43707,P18206,P12814,O60566	Q99460,Q9UIQ6,P23229,Q9NZJ5,P18206	PSMD1	18.31	LCAP	14.028	ITA6	12.66	E2AK3	12.004	VINC	9.719	4	http://string-db.org/9_1/p/912843689	click here
327	-2.01	0.072	1935	134	8.91369	110683	Q8IVT5,P09874,O00444,Q9UPN4,O43303	Q8IVT5,P09874,O00444,Q9UPN4,O43303,Q8WUI4,Q7Z3B3,Q02241,Q8NI77,O94875	P09874,O00444,Q7Z3B3,Q02241,Q92835	PARP1	10.84	PLK4	7.724	KANL1	5.528	KIF23	4.479	SHIP1	1.348	1	http://string-db.org/9_1/p/515243691	click here
356	-1.38	0.00099	1366	140	6.4075	108890	Q02218,P19367,P56524,P21399,P11217	Q02218,P19367,P56524,P21399,P11217,Q04912,P23378,P23229,Q96HY7,P15498	P19367,P56524,P23229,P15498,P22102	HXK1	23.86	HDAC4	17.631	ITA6	12.66	VAV	10.647	PUR2	9.661	3	http://string-db.org/9_1/p/263343693	click here
366	2.45	0.0087	799	143	5.42712	108011	Q9UQL6,Q99460,P35609,Q9UIQ6,P23229	Q9UQL6,Q99460,P35609,Q9UIQ6,P23229,O43707,P12814,O60566,Q92598,O43592	Q99460,Q9UIQ6,P23229,P12814,O60566	PSMD1	18.31	LCAP	14.028	ITA6	12.66	ACTN1	9.521	BUB1B	8.428	3	http://string-db.org/9_1/p/540543695	click here
375	-1.67	0.0086	1039	144	5.88298	107721	Q02218,Q9ULD0,P16144,Q9UIQ6,P10275	Q02218,Q9ULD0,P16144,Q9UIQ6,P10275,Q04912,O75460,P52789,P18206,O75665	Q9UIQ6,O75460,P18206,O75665,P13612	LCAP	14.028	ERN1	11.587	VINC	9.719	OFD1	9.404	ITA4	7.657	2	http://string-db.org/9_1/p/881643697	click here
389	2.25	0.0079	822	148	5.45063	106572	Q9UQL6,P35609,Q9UIQ6,P23229,O43707	Q9UQL6,P35609,Q9UIQ6,P23229,O43707,P12814,P36776,O60566,Q92598,Q7Z7A1	Q9UIQ6,P23229,P12814,O60566,Q92598	LCAP	14.028	ITA6	12.66	ACTN1	9.521	BUB1B	8.428	HS105	8.188	3	http://string-db.org/9_1/p/619543699	click here
406	1.72	0.0088	1625	156	7.71293	104333	P23229,Q14997,Q5BJF6,Q96CW5,Q9UJA3	P23229,Q14997,Q5BJF6,Q96CW5,Q9UJA3,Q9HCL2,Q13423,P39086,Q8ND04,O95782	P23229,Q14997,Q13423,Q53TQ3,Q9Y2T1	ITA6	12.66	PSME4	9.342	NNTM	4.762	IN80D	2.507	AXIN2	1.444	2	http://string-db.org/9_1/p/617843701	click here
433	1.98	0.0014	391	170	4.82046	100596	P14625,Q15029,Q14974,P55884,P01130	P14625,Q15029,Q14974,P55884,P01130,P27815,P45974,P08648,Q9NYF5,Q92973	P14625,Q15029,Q14974,P55884,Q9NYF5	ENPL	23.888	U5S1	7.621	IMB1	7.432	EIF3B	6.31	FA13B	3.755	3	http://string-db.org/9_1/p/582843703	click here
454	-1.46	0.00048	610	171	5.24329	100338	P07900,P34932,Q13200,Q99460,Q16665	P07900,P34932,Q13200,Q99460,Q16665,P35609,Q9Y4L1,O43707,P12814,P51610	P07900,P34932,Q13200,Q99460,Q16665	HS90A	37.538	HSP74	27.391	PSMD2	19.001	PSMD1	18.31	HIF1A	17.748	5	http://string-db.org/9_1/p/946443705	click here
472	1.54	0.0077	243	181	4.48007	97815.3	Q9H0E9,Q14974,Q9NQC3,Q7Z6I6,P42566	Q9H0E9,Q14974,Q9NQC3,Q7Z6I6,P42566,P98155,Q86TD4,A6H8Y1,Q6P3W6,O75154	Q14974,Q9NQC3,Q7Z6I6,P42566,A6H8Y1	IMB1	7.432	RTN4	3.872	RHG30	3.174	EPS15	2.375	BDP1	0.865	2	http://string-db.org/9_1/p/920043707	click here
491	-1.86	0.00014	578	182	5.19254	97569	P07900,P34932,Q13200,Q99460,Q16665	P07900,P34932,Q13200,Q99460,Q16665,P55072,P35609,Q9Y4L1,O43707,P12814	P07900,P34932,Q13200,Q99460,Q16665	HS90A	37.538	HSP74	27.391	PSMD2	19.001	PSMD1	18.31	HIF1A	17.748	5	http://string-db.org/9_1/p/529443709	click here
492	-1.59	0.0033	1479	184	6.99224	97079.5	P06737,P00747,O43143,O95479,O75061	P06737,P00747,O43143,O95479,O75061,Q5BJF6,P11586,Q8WUI4,O60733,Q13469	O43143,P11586,Q13469,Q2NL82,P08235	DHX15	11.872	C1TC	6.56	NFAC2	4.925	TSR1	4.806	MCR	2.68	1	http://string-db.org/9_1/p/673343711	click here
495	-1.63	0.0016	555	182	5.15514	97569	P07900,P34932,Q13200,Q99460,Q16665	P07900,P34932,Q13200,Q99460,Q16665,P55072,P35609,Q9Y4L1,O43707,P12814	P07900,P34932,Q13200,Q99460,Q16665	HS90A	37.538	HSP74	27.391	PSMD2	19.001	PSMD1	18.31	HIF1A	17.748	5	http://string-db.org/9_1/p/343443713	click here
499	-1.52	0.00069	600	183	5.2301	97323.7	P07900,P34932,Q13200,Q99460,Q16665	P07900,P34932,Q13200,Q99460,Q16665,P55072,P35609,Q9Y4L1,O43707,P12814	P07900,P34932,Q13200,Q99460,Q16665	HS90A	37.538	HSP74	27.391	PSMD2	19.001	PSMD1	18.31	HIF1A	17.748	5	http://string-db.org/9_1/p/807243715	click here
511	-1.65	0.0022	724	189	5.37845	95874	P35222,Q99460,P35609,P23229,O43707	P35222,Q99460,P35609,P23229,O43707,P12814,Q32P28,P05556,Q13263,O60566	P35222,Q99460,P23229,P12814,P05556	CTNB1	28.434	PSMD1	18.31	ITA6	12.66	ACTN1	9.521	ITB1	8.656	5	http://string-db.org/9_1/p/258143717	click here
516	-1.32	0.00021	630	191	5.27313	95399	P07900,P34932,Q13200,Q99460,Q16665	P07900,P34932,Q13200,Q99460,Q16665,P55072,P35609,P23229,O43707,P12814	P07900,P34932,Q13200,Q99460,Q16665	HS90A	37.538	HSP74	27.391	PSMD2	19.001	PSMD1	18.31	HIF1A	17.748	5	http://string-db.org/9_1/p/599943719	click here
520	-1.61	0.006	756	191	5.39947	95399	P35222,Q99460,P35609,P23229,O43707	P35222,Q99460,P35609,P23229,O43707,P12814,Q32P28,P05556,Q13263,O60566	P35222,Q99460,P23229,P12814,P05556	CTNB1	28.434	PSMD1	18.31	ITA6	12.66	ACTN1	9.521	ITB1	8.656	5	http://string-db.org/9_1/p/751143721	click here
535	2.06	0.039	367	196	4.75106	94229.3	P07900,P14625,P05067,Q9H0E9,P19838	P07900,P14625,P05067,Q9H0E9,P19838,Q14974,P55884,Q5JTC6,P01130,P45974	P07900,P14625,P05067,Q14974,P55884	HS90A	37.538	ENPL	23.888	A4	19.092	IMB1	7.432	EIF3B	6.31	5	http://string-db.org/9_1/p/947443724	click here
538	2.03	0.00058	341	206	4.67894	91965.6	P14625,P05067,Q9H0E9,Q9Y4W2,Q14974	P14625,P05067,Q9H0E9,Q9Y4W2,Q14974,Q5JTC6,P01130,P08648,Q9NYF5,Q92973	P14625,P05067,Q14974,Q9NYF5,Q92973	ENPL	23.888	A4	19.092	IMB1	7.432	FA13B	3.755	TNPO1	3.487	4	http://string-db.org/9_1/p/239243726	click here
548	-1.58	0.00053	669	201	5.34413	93084.4	P35222,Q16665,P23229,P12814,Q32P28	P35222,Q16665,P23229,P12814,Q32P28,P05556,Q13263,Q92598,Q9UGP8,Q9Y2J2	P35222,Q16665,P23229,P12814,P05556	CTNB1	28.434	HIF1A	17.748	ITA6	12.66	ACTN1	9.521	ITB1	8.656	5	http://string-db.org/9_1/p/531743729	click here
551	1.84	0.00067	968	202	5.74244	92858.3	O00206,P40763,Q9UIQ6,P52789,P06396	O00206,P40763,Q9UIQ6,P52789,P06396,Q00839,P36776,P06213,P00451,Q9BXP5	P40763,Q9UIQ6,Q00839,P00451,Q9BXP5	STAT3	14.494	LCAP	14.028	HNRPU	9.239	FA8	7.053	SRRT	7.029	2	http://string-db.org/9_1/p/480043731	click here
556	2.57	0.033	1162	202	6.05994	92858.3	P19367,Q16891,P22681,O00206,P40763	P19367,Q16891,P22681,O00206,P40763,P21399,P10275,P15498,O60603,P36776	P19367,Q16891,P22681,P40763,P15498	HXK1	23.86	IMMT	18.395	CBL	15.003	STAT3	14.494	VAV	10.647	3	http://string-db.org/9_1/p/429743733	click here
560	-1.73	0.00019	634	207	5.28241	91745.6	P34932,Q16665,P55072,P23229,P51610	P34932,Q16665,P55072,P23229,P51610,P05556,Q92598,Q9UGP8,Q9Y2J2,P49796	P34932,Q16665,P55072,P23229,P05556	HSP74	27.391	HIF1A	17.748	TERA	16.06	ITA6	12.66	ITB1	8.656	5	http://string-db.org/9_1/p/508943735	click here
566	1.8	0.0057	1203	206	6.12036	91965.6	Q16891,P22681,O00206,P40763,P21399	Q16891,P22681,O00206,P40763,P21399,P10275,Q04912,P15498,O60603,P36776	Q16891,P22681,P40763,P15498,P26639	IMMT	18.395	CBL	15.003	STAT3	14.494	VAV	10.647	SYTC	8.416	4	http://string-db.org/9_1/p/605143738	click here
587	2.98	0.015	1728	213	8.05578	90452	P08237,Q13616,P17858,Q99459,Q99661	P08237,Q13616,P17858,Q99459,Q99661,Q96CW5,Q93034,Q13469,Q9UBC3,Q13618	P08237,Q13616,Q99459,Q99661,Q93034	K6PF	19.867	CUL1	10.384	CDC5L	7.031	KIF2C	6.956	CUL5	5.986	4	http://string-db.org/9_1/p/661643742	click here
598	-1.66	0.0032	592	214	5.21764	90240.6	P07900,P34932,Q16665,P55072,P16070	P07900,P34932,Q16665,P55072,P16070,P51610,P05556,Q92598,P04275,Q9UGP8	P07900,P34932,Q16665,P55072,P16070	HS90A	37.538	HSP74	27.391	HIF1A	17.748	TERA	16.06	CD44	11.294	5	http://string-db.org/9_1/p/342443745	click here
604	-1.54	0.0029	1157	219	6.04539	89200.5	P28331,Q16891,O00206,P40763,P21399	P28331,Q16891,O00206,P40763,P21399,P10275,P15498,O60603,Q09161,P26639	P28331,Q16891,P40763,P15498,P26639	NDUS1	22.717	IMMT	18.395	STAT3	14.494	VAV	10.647	SYTC	8.416	3	http://string-db.org/9_1/p/325743748	click here
613	3.12	0.0099	1821	225	8.38993	87987	P08237,P11217,Q13616,Q05655,Q92841	P08237,P11217,Q13616,Q05655,Q92841,Q99459,P54253,Q2TB90,Q9UBC3,Q13671	P08237,Q13616,Q92841,Q99459,P54253	K6PF	19.867	CUL1	10.384	DDX17	7.707	CDC5L	7.031	ATX1	6.35	3	http://string-db.org/9_1/p/489743750	click here
617	2.34	0.0022	669	223	5.34413	88387.6	P35222,Q16665,Q32P28,P05556,Q13263	P35222,Q16665,Q32P28,P05556,Q13263,Q92598,Q9UGP8,Q9Y2J2,Q14566,P57740	P35222,Q16665,P05556,Q13263,Q92598	CTNB1	28.434	HIF1A	17.748	ITB1	8.656	TIF1B	8.585	HS105	8.188	5	http://string-db.org/9_1/p/979043753	click here
619	2.07	0.012	695	225	5.343	87987	P35222,Q16665,P16070,Q32P28,P05556	P35222,Q16665,P16070,Q32P28,P05556,Q13263,Q92598,Q9UGP8,Q9Y2J2,Q14566	P35222,Q16665,P16070,P05556,Q13263	CTNB1	28.434	HIF1A	17.748	CD44	11.294	ITB1	8.656	TIF1B	8.585	5	http://string-db.org/9_1/p/359143756	click here
620	2.01	0.01	714	225	5.36548	87987	P35222,Q16665,P16070,Q32P28,P05556	P35222,Q16665,P16070,Q32P28,P05556,Q13263,Q92598,Q9UGP8,Q9BXP5,P43246	P35222,Q16665,P16070,P05556,Q13263	CTNB1	28.434	HIF1A	17.748	CD44	11.294	ITB1	8.656	TIF1B	8.585	5	http://string-db.org/9_1/p/829443758	click here
622	3.26	0.0041	1592	228	7.52336	87393.2	P15056,P08237,P17858,Q01813,Q5BJF6	P15056,P08237,P17858,Q01813,Q5BJF6,P00451,Q04759,Q9UJA3,Q9UBC3,P08047	P08237,Q01813,P00451,Q04759,P08047	K6PF	19.867	K6PP	8.6	FA8	7.053	KPCT	6.258	SP1	4.543	3	http://string-db.org/9_1/p/307243763	click here
635	5.11	0.013	1793	227	8.27694	87590.2	P08237,Q13616,Q05655,Q5JTW2,Q99459	P08237,Q13616,Q05655,Q5JTW2,Q99459,Q93034,Q2TB90,Q9UBC3,Q13618,Q13671	P08237,Q13616,Q5JTW2,Q99459,Q93034	K6PF	19.867	CUL1	10.384	CEP78	7.549	CDC5L	7.031	CUL5	5.986	3	http://string-db.org/9_1/p/290543767	click here
640	2.13	0.0099	394	230	4.82807	87001.8	P07900,P08238,P14625,P05067,Q32P28	P07900,P08238,P14625,P05067,Q32P28,P19838,Q9Y4W2,P55884,Q5JTC6,P01130	P07900,P08238,P14625,P05067,P55884	HS90A	37.538	HS90B	24.225	ENPL	23.888	A4	19.092	EIF3B	6.31	4	http://string-db.org/9_1/p/546943769	click here
643	4.49	0.01	1727	230	8.0514	87001.8	P08237,Q13616,P17858,Q05655,Q99459	P08237,Q13616,P17858,Q05655,Q99459,Q99661,Q96CW5,Q8TDR0,Q93034,Q9UBC3	P08237,Q13616,Q99459,Q99661,Q93034	K6PF	19.867	CUL1	10.384	CDC5L	7.031	KIF2C	6.956	CUL5	5.986	4	http://string-db.org/9_1/p/302043772	click here
649	3.14	0.039	1665	231	7.83277	86807.3	P17858,Q05655,Q96CW5,Q8TDR0,Q04759	P17858,Q05655,Q96CW5,Q8TDR0,Q04759,Q9UJA3,Q9UBC3,Q9HCL2,P06401,P23497	Q04759,P23497,O95644,P24723,Q14164	KPCT	6.258	SP100	3.627	NFAC1	3.163	KPCL	3.01	IKKE	2.93	4	http://string-db.org/9_1/p/513843775	click here
658	1.51	0.0029	788	238	5.41851	85468.6	P35222,P28331,Q16665,P16070,P06396	P35222,P28331,Q16665,P16070,P06396,Q00839,Q32P28,Q9UKF6,P05556,Q13263	P35222,P28331,Q16665,P16070,Q00839	CTNB1	28.434	NDUS1	22.717	HIF1A	17.748	CD44	11.294	HNRPU	9.239	4	http://string-db.org/9_1/p/728543780	click here
668	2.16	0.001	1907	240	8.75758	85092.7	P11217,Q96TA2,P52272,Q01813,Q9H2F5	P11217,Q96TA2,P52272,Q01813,Q9H2F5,Q9UQ84,Q5JTW2,Q9Y4W6,Q5BJF6,P21580	Q96TA2,P52272,Q01813,Q9H2F5,Q5JTW2	YMEL1	10.917	HNRPM	8.664	K6PP	8.6	EPC1	7.883	CEP78	7.549	2	http://string-db.org/9_1/p/793843782	click here
694	2.75	6.9e-05	535	250	5.12505	83251.3	P07900,P08238,Q16665,P55072,O43707	P07900,P08238,Q16665,P55072,O43707,P16070,P19320,Q32P28,P05556,Q92598	P07900,P08238,Q16665,P55072,P16070	HS90A	37.538	HS90B	24.225	HIF1A	17.748	TERA	16.06	CD44	11.294	5	http://string-db.org/9_1/p/172243784	click here
697	1.91	0.001	1946	244	8.96925	84348.9	P40939,Q9H078,Q96TA2,Q8IVT5,P52272	P40939,Q9H078,Q96TA2,Q8IVT5,P52272,Q01813,Q9H2F5,Q9Y4W6,Q5BJF6,Q13724	P40939,Q96TA2,P52272,Q01813,Q9H2F5	ECHA	17.623	YMEL1	10.917	HNRPM	8.664	K6PP	8.6	EPC1	7.883	3	http://string-db.org/9_1/p/596243787	click here
700	1.86	0.00017	705	255	5.3521	82350.9	P35222,P28331,Q16665,P16070,Q32P28	P35222,P28331,Q16665,P16070,Q32P28,Q9UKF6,P05556,Q13263,Q9UGP8,P57740	P35222,P28331,Q16665,P16070,Q9UKF6	CTNB1	28.434	NDUS1	22.717	HIF1A	17.748	CD44	11.294	CPSF3	8.84	4	http://string-db.org/9_1/p/601543790	click here
731	1.85	0.0051	572	270	5.1816	79709.1	Q16665,O43707,P16070,Q13409,P19320	Q16665,O43707,P16070,Q13409,P19320,Q32P28,Q9UKF6,P05556,Q9UBT2,P04275	Q16665,P16070,Q13409,Q9UKF6,P05556	HIF1A	17.748	CD44	11.294	DC1I2	11.128	CPSF3	8.84	ITB1	8.656	2	http://string-db.org/9_1/p/885743793	click here
750	1.66	0.0026	1577	272	7.46327	79361.9	P15056,P08237,Q15067,Q9H6T3,P17858	P15056,P08237,Q15067,Q9H6T3,P17858,Q01813,Q8WX93,Q5BJF6,P00451,Q99661	P08237,Q9H6T3,Q01813,P00451,Q99661	K6PF	19.867	RPAP3	9.427	K6PP	8.6	FA8	7.053	KIF2C	6.956	2	http://string-db.org/9_1/p/204743798	click here
759	2.09	0.002	699	274	5.34531	79015.5	P11142,P35222,P28331,Q16665,P04626	P11142,P35222,P28331,Q16665,P04626,P16070,Q13409,Q9UKF6,P05556,P57740	P11142,P35222,P28331,Q16665,P16070	HSP7C	37.306	CTNB1	28.434	NDUS1	22.717	HIF1A	17.748	CD44	11.294	4	http://string-db.org/9_1/p/328743801	click here
775	2.51	0.089	519	285	5.09202	77120.9	P07900,P11021,P08238,Q16665,O43524	P07900,P11021,P08238,Q16665,O43524,O43707,P04626,P16070,Q13409,P19320	P07900,P11021,P08238,Q16665,O43524	HS90A	37.538	GRP78	29.36	HS90B	24.225	HIF1A	17.748	FOXO3	15.293	5	http://string-db.org/9_1/p/319343803	click here
778	1.7	0.0059	1364	285	6.40623	77120.9	P28331,Q16891,P00533,Q15046,Q12778	P28331,Q16891,P00533,Q15046,Q12778,P53667,Q04912,P01042,Q96RQ3,P10636	P28331,Q16891,P00533,Q15046,Q12778	NDUS1	22.717	IMMT	18.395	EGFR	17.481	SYK	17.427	FOXO1	16.055	2	http://string-db.org/9_1/p/987443805	click here
789	2.07	0.0024	1201	285	6.11668	77120.9	P28331,Q16891,Q12778,O00206,P01042	P28331,Q16891,Q12778,O00206,P01042,P10636,Q12931,P22033,P26639,P02786	P28331,Q16891,Q12778,P22033,P26639	NDUS1	22.717	IMMT	18.395	FOXO1	16.055	MUTA	9.992	SYTC	8.416	1	http://string-db.org/9_1/p/604343807	click here
797	1.84	0.0012	1174	291	6.09743	76091.7	P28331,Q16891,Q15046,Q12778,O00206	P28331,Q16891,Q15046,Q12778,O00206,P31040,P01042,Q96G03,P10636,Q12931	P28331,Q16891,Q15046,Q12778,P31040	NDUS1	22.717	IMMT	18.395	SYK	17.427	FOXO1	16.055	SDHA	14.767	2	http://string-db.org/9_1/p/442943810	click here
839	1.68	0.0076	1370	309	6.4085	73048	P28331,Q16891,P00533,Q15046,Q12778	P28331,Q16891,P00533,Q15046,Q12778,P31040,P53667,Q04912,P01042,Q96G03	P28331,Q16891,P00533,Q15046,Q12778	NDUS1	22.717	IMMT	18.395	EGFR	17.481	SYK	17.427	FOXO1	16.055	2	http://string-db.org/9_1/p/309343813	click here
845	1.49	3.7e-05	1403	310	6.51722	72882.3	P17252,Q16891,P00533,Q15046,P02751	P17252,Q16891,P00533,Q15046,P02751,P53667,Q04912,Q53ET0,Q96RQ3,P02787	P17252,Q16891,P00533,Q15046,Q96RQ3	KPCA	22.279	IMMT	18.395	EGFR	17.481	SYK	17.427	MCCA	11.187	3	http://string-db.org/9_1/p/238843817	click here
851	2.62	0.038	672	314	5.34447	72224.1	P11142,P28331,P38646,P04626,P04844	P11142,P28331,P38646,P04626,P04844,P16070,Q13409,P38606,P08107,Q9UKF6	P11142,P28331,P38646,P04844,P16070	HSP7C	37.306	NDUS1	22.717	GRP75	20.336	RPN2	11.336	CD44	11.294	3	http://string-db.org/9_1/p/902343821	click here
853	2.07	5.3e-05	819	314	5.44611	72224.1	P11142,P28331,P38646,P04844,P51854	P11142,P28331,P38646,P04844,P51854,P38606,P08107,Q9UKF6,P08107,P06213	P11142,P28331,P38646,P04844,P51854	HSP7C	37.306	NDUS1	22.717	GRP75	20.336	RPN2	11.336	TKTL1	10.594	2	http://string-db.org/9_1/p/805343823	click here
856	2.42	2.3e-05	790	315	5.42033	72060.8	P11142,P28331,P38646,P04844,P51854	P11142,P28331,P38646,P04844,P51854,P38606,P08107,Q9UKF6,P08107,P06213	P11142,P28331,P38646,P04844,P51854	HSP7C	37.306	NDUS1	22.717	GRP75	20.336	RPN2	11.336	TKTL1	10.594	2	http://string-db.org/9_1/p/719843825	click here
889	1.75	0.0029	866	334	5.50948	69067.7	P11142,P02768,P28331,P38646,P36871	P11142,P02768,P28331,P38646,P36871,P04844,P51854,P38606,P08107,O43280	P11142,P28331,P38646,P36871,P04844	HSP7C	37.306	NDUS1	22.717	GRP75	20.336	PGM1	15.492	RPN2	11.336	2	http://string-db.org/9_1/p/373243829	click here
890	2.36	0.015	904	334	5.59381	69067.7	P02768,P28331,P38646,P36871,P48163	P02768,P28331,P38646,P36871,P48163,P04844,P51854,P08107,O43280,P08107	P28331,P38646,P36871,P04844,P51854	NDUS1	22.717	GRP75	20.336	PGM1	15.492	RPN2	11.336	TKTL1	10.594	1	http://string-db.org/9_1/p/675143834	click here
899	1.94	0.00012	811	338	5.43656	68465.9	P11142,P28331,P38646,P36871,P04844	P11142,P28331,P38646,P36871,P04844,P51854,P38606,P08107,O43280,P08107	P11142,P28331,P38646,P36871,P04844	HSP7C	37.306	NDUS1	22.717	GRP75	20.336	PGM1	15.492	RPN2	11.336	2	http://string-db.org/9_1/p/436043836	click here
900	2.96	0.013	926	338	5.63397	68465.9	P02768,P28331,P30305,P38646,P36871	P02768,P28331,P30305,P38646,P36871,P48163,P07359,P35558,P04844,P51854	P28331,P30305,P38646,P36871,P04844	NDUS1	22.717	MPIP2	21.674	GRP75	20.336	PGM1	15.492	RPN2	11.336	2	http://string-db.org/9_1/p/597643839	click here
904	1.94	0.0052	843	340	5.49211	68168.4	P11142,P02768,P28331,P38646,P36871	P11142,P02768,P28331,P38646,P36871,P04844,P51854,P38606,P08107,O43280	P11142,P28331,P38646,P36871,P04844	HSP7C	37.306	NDUS1	22.717	GRP75	20.336	PGM1	15.492	RPN2	11.336	2	http://string-db.org/9_1/p/135243841	click here
905	3.23	0.00066	882	340	5.55974	68168.4	P11142,P02768,P28331,P38646,P36871	P11142,P02768,P28331,P38646,P36871,P04844,P51854,P38606,P08107,O43280	P11142,P28331,P38646,P36871,P04844	HSP7C	37.306	NDUS1	22.717	GRP75	20.336	PGM1	15.492	RPN2	11.336	2	http://string-db.org/9_1/p/915143844	click here
912	1.51	0.0074	1024	340	5.85507	68168.4	P02768,P30305,Q15046,O00206,P48163	P02768,P30305,Q15046,O00206,P48163,P04843,P07359,P35558,P04844,Q9H0I9	P30305,Q15046,P04843,P04844,O14744	MPIP2	21.674	SYK	17.427	RPN1	12.175	RPN2	11.336	ANM5	7.861	2	http://string-db.org/9_1/p/964443847	click here
960	3.12	0.00032	266	362	4.519	65028.4	P27824,Q96EB6,P14314,P51610,Q13438	P27824,Q96EB6,P14314,P51610,Q13438,Q58FF6,P46060,P21127,O60216,O14967	P27824,Q96EB6,P14314,Q13438,O60216	CALX	28.064	SIR1	11.199	GLU2B	10.484	OS9	7.7	RAD21	4.494	5	http://string-db.org/9_1/p/669543850	click here
972	2.74	0.0048	229	361	4.45672	65166.4	P27824,Q96EB6,P14314,Q13438,O15355	P27824,Q96EB6,P14314,Q13438,O15355,Q58FF6,P46060,P21127,O60216,O14967	P27824,Q96EB6,P14314,Q13438,O60216	CALX	28.064	SIR1	11.199	GLU2B	10.484	OS9	7.7	RAD21	4.494	5	http://string-db.org/9_1/p/199743855	click here
974	2.13	0.00097	910	359	5.60621	65443.6	P02768,P10515,P17987,P30305,P38646	P02768,P10515,P17987,P30305,P38646,P48643,P36871,P48163,P35558,P04844	P17987,P30305,P38646,P48643,P36871	TCPA	23.221	MPIP2	21.674	GRP75	20.336	TCPE	19.039	PGM1	15.492	2	http://string-db.org/9_1/p/194243857	click here
976	1.89	0.0061	1820	362	8.38588	65028.4	P06744,P11413,P03372,O43242,P29474	P06744,P11413,P03372,O43242,P29474,Q15637,O43390,P51649,Q00536,O15254	P06744,P03372,Q15637,O43390,P51649	G6PI	21.746	ESR1	17.429	SF01	8.732	HNRPR	8.555	SSDH	8.255	3	http://string-db.org/9_1/p/984943860	click here
979	1.42	0.00071	1864	363	8.53819	64890.8	P06744,O43242,O60506,P29474,Q15637	P06744,O43242,O60506,P29474,Q15637,O43390,P61221,P51649,O15254,P14866	P06744,O60506,Q15637,O43390,P61221	G6PI	21.746	HNRPQ	12.233	SF01	8.732	HNRPR	8.555	ABCE1	8.409	4	http://string-db.org/9_1/p/368243863	click here
981	1.74	0.00029	1681	366	7.86858	64480.5	P14618,P12931,P53667,P49748,Q9Y2K2	P14618,P12931,P53667,P49748,Q9Y2K2,Q9H981,Q8WX93,O43272,O15350,Q8TD30	P14618,P49748,Q9Y2K2,Q9Y2U5,Q9ULV4	KPYM	33.979	ACADV	13.176	SIK3	10.405	M3K2	4.031	COR1C	2.437	1	http://string-db.org/9_1/p/627043867	click here
987	2.43	5.3e-05	1591	366	7.51865	64480.5	P14618,P30613,Q99832,P29401,Q9Y285	P14618,P30613,Q99832,P29401,Q9Y285,Q04759,Q9H3D4,P00750,Q9HCC0,O43918	P14618,Q99832,P29401,Q04759,Q9HCC0	KPYM	33.979	TCPH	26.175	TKT	21.412	KPCT	6.258	MCCB	5.285	2	http://string-db.org/9_1/p/662743869	click here
991	1.53	0.0024	1515	371	7.02728	63804.5	P12931,P04040,O60506,P29474,P49915	P12931,P04040,O60506,P29474,P49915,P05166,Q9H981,P53671,P35354,Q9H3D4	P04040,O60506,P49915,P53671,Q16881	CATA	18.576	HNRPQ	12.233	GUAA	8.985	LIMK2	6.665	TRXR1	4.975	4	http://string-db.org/9_1/p/474443871	click here
993	2.03	0.00033	1366	373	6.4075	63536.8	P30613,P31948,P31939,Q00005,P40227	P30613,P31948,P31939,Q00005,P40227,P11413,Q12778,P36871,P23368,P31040	P31939,Q00005,P40227,Q12778,P36871	PUR9	23.545	2ABB	20.268	TCPZ	19.468	FOXO1	16.055	PGM1	15.492	1	http://string-db.org/9_1/p/213643873	click here
1021	1.58	6.1e-06	1819	384	8.38176	62090.1	P06744,P11413,P03372,O43242,P29474	P06744,P11413,P03372,O43242,P29474,Q15637,O43390,P51649,Q00536,P14866	P06744,P03372,Q15637,O43390,P51649	G6PI	21.746	ESR1	17.429	SF01	8.732	HNRPR	8.555	SSDH	8.255	3	http://string-db.org/9_1/p/151343875	click here
1027	1.74	2.4e-06	1864	386	8.53819	61831.5	P14618,P06744,O43242,O60506,P29474	P14618,P06744,O43242,O60506,P29474,Q15637,O43390,P61221,P51649,P14866	P14618,P06744,O60506,Q15637,O43390	KPYM	33.979	G6PI	21.746	HNRPQ	12.233	SF01	8.732	HNRPR	8.555	4	http://string-db.org/9_1/p/103543877	click here
1063	1.55	0.0016	1338	403	6.35366	59687.4	P31948,P31939,Q00005,P40227,P11413	P31948,P31939,Q00005,P40227,P11413,P36871,Q16134,Q04912,P30307,P05186	P31939,Q00005,P40227,P36871,P12268	PUR9	23.545	2ABB	20.268	TCPZ	19.468	PGM1	15.492	IMDH2	12.125	1	http://string-db.org/9_1/p/765943879	click here
1068	4.25	0.0058	533	403	5.12126	59687.4	P10809,Q15084,P30153,P08670,P98177	P10809,Q15084,P30153,P08670,P98177,Q13547,P52294,P52292,P04626,Q01581	P10809,Q15084,P30153,P08670,Q13547	CH60	46.203	PDIA6	21.29	2AAA	17.949	VIME	17.933	HDAC1	14.215	5	http://string-db.org/9_1/p/653343881	click here
1141	2.31	0.00026	1511	437	7.01266	55737.1	P07954,P40227,P04040,P03372,P52209	P07954,P40227,P04040,P03372,P52209,O60506,P54868,O95831,P05166,P51649	P07954,P40227,P04040,P03372,O60506	FUMH	22.365	TCPZ	19.468	CATA	18.576	ESR1	17.429	HNRPQ	12.233	3	http://string-db.org/9_1/p/341543883	click here
1151	2.18	0.0089	230	439	4.4584	55518.1	Q96EB6,P14314,O15355,Q00987,Q58FF6	Q96EB6,P14314,O15355,Q00987,Q58FF6,P21127,Q13610,O14977,Q9H7C4,P49810	Q96EB6,P14314,Q13610,O14977,P19235	SIR1	11.199	GLU2B	10.484	PWP1	4.642	AZIN1	3.048	EPOR	1.142	2	http://string-db.org/9_1/p/842243885	click here
1163	1.88	0.0017	1630	446	7.74283	54762.1	P14618,P12931,Q99832,P15336,O00232	P14618,P12931,Q99832,P15336,O00232,Q86YB8,P00390,Q9H6T3,P34896,O75061	P14618,Q99832,O00232,P00390,Q9H6T3	KPYM	33.979	TCPH	26.175	PSD12	17.802	GSHR	10.942	RPAP3	9.427	3	http://string-db.org/9_1/p/584443887	click here
1215	1.99	0.0036	1054	464	5.91047	52908.5	P31749,P78371,P02768,P49368,P35998	P31749,P78371,P02768,P49368,P35998,O75439,Q00005,Q9Y265,O00330,P48643	P78371,P49368,P35998,O75439,Q00005	TCPB	29.763	TCPG	24.045	PRS7	23.746	MPPB	21.846	2ABB	20.268	2	http://string-db.org/9_1/p/914543889	click here
1227	1.79	0.0072	451	477	4.94168	51686.9	P06576,P17980,Q15084,P43686,P08670	P06576,P17980,Q15084,P43686,P08670,P09104,P98177,P16070,P07437,P50990	P06576,Q15084,P43686,P08670,P09104	ATPB	46.799	PDIA6	21.29	PRS6B	20.951	VIME	17.933	ENOG	17.267	4	http://string-db.org/9_1/p/815743891	click here
1231	1.49	0.00025	1507	481	7.00166	51328.8	P06733,P07954,P40227,P22234,P03372	P06733,P07954,P40227,P22234,P03372,P52209,P54868,Q07666,P43034,O60260	P06733,P07954,P40227,P22234,P03372	ENOA	34.325	FUMH	22.365	TCPZ	19.468	PUR6	18.05	ESR1	17.429	3	http://string-db.org/9_1/p/754143893	click here
1233	2	0.0005	1632	480	7.75379	51417.9	P22695,Q99832,P15336,P22234,O00232	P22695,Q99832,P15336,P22234,O00232,P30566,Q86YB8,P13929,P00390,P34896	P22695,Q99832,P22234,O00232,P30566	QCR2	37.074	TCPH	26.175	PUR6	18.05	PSD12	17.802	PUR8	16.601	2	http://string-db.org/9_1/p/498943895	click here
1243	2.07	0.0005	1565	484	7.43267	51063.1	O75390,P49821,Q99832,P62195,P00747	O75390,P49821,Q99832,P62195,P00747,P30307,P00390,P34896,O75061,P36897	O75390,P49821,Q99832,P62195,P00390	CISY	37.399	NDUV1	30.638	TCPH	26.175	PRS8	20.248	GSHR	10.942	2	http://string-db.org/9_1/p/893043897	click here
1245	1.24	0.00063	655	491	5.33134	50450.7	P31930,P01106,Q9Y230,Q15084,O96019	P31930,P01106,Q9Y230,Q15084,O96019,Q15008,Q96HE7,P39656,P98177,P61978	P31930,P01106,Q9Y230,Q15084,O96019	QCR1	33.421	MYC	31.735	RUVB2	22.312	PDIA6	21.29	ACL6A	20.416	4	http://string-db.org/9_1/p/139443899	click here
1247	1.82	0.00055	1323	488	6.30439	50711.9	O75306,Q00005,P38919,P50395,P28838	O75306,Q00005,P38919,P50395,P28838,P30307,P05186,P01042,P12268,Q96I99	O75306,Q00005,P38919,P50395,P28838	NDUS2	31.206	2ABB	20.268	IF4A3	15.677	GDIB	15.436	AMPL	12.923	1	http://string-db.org/9_1/p/989943901	click here
1251	2.06	9.3e-05	1671	486	7.8435	50887	P22695,Q02218,Q99832,P50991,P15336	P22695,Q02218,Q99832,P50991,P15336,P22234,O00232,P30566,Q86YB8,P13929	P22695,Q99832,P50991,P22234,O00232	QCR2	37.074	TCPH	26.175	TCPD	19.796	PUR6	18.05	PSD12	17.802	3	http://string-db.org/9_1/p/129343903	click here
1268	2.54	0.0052	1686	503	7.88403	49424.9	P22695,Q02218,Q99832,P50991,P15336	P22695,Q02218,Q99832,P50991,P15336,P22234,O00232,P30566,Q86YB8,P13929	P22695,Q99832,P50991,P22234,O00232	QCR2	37.074	TCPH	26.175	TCPD	19.796	PUR6	18.05	PSD12	17.802	3	http://string-db.org/9_1/p/822643905	click here
1269	2.87	0.11	450	504	4.93956	49340.7	P06576,P17980,Q15084,P43686,P08670	P06576,P17980,Q15084,P43686,P08670,P09104,P98177,P16070,P07437,P50990	P06576,Q15084,P43686,P08670,P09104	ATPB	46.799	PDIA6	21.29	PRS6B	20.951	VIME	17.933	ENOG	17.267	4	http://string-db.org/9_1/p/230743907	click here
1284	2.99	0.00015	726	513	5.38073	48592.5	P31930,P01106,Q9Y230,O96019,Q15008	P31930,P01106,Q9Y230,O96019,Q15008,Q96HE7,P39656,P61978,Q9H173,P05783	P31930,P01106,Q9Y230,O96019,Q15008	QCR1	33.421	MYC	31.735	RUVB2	22.312	ACL6A	20.416	PSMD6	19.55	4	http://string-db.org/9_1/p/879343909	click here
1309	1.5	0.003	1821	529	8.38993	47301.4	P00558,O75306,P48735,P49821,P11310	P00558,O75306,P48735,P49821,P11310,P08559,P04075,P62195,P00747,Q13418	P00558,O75306,P48735,P49821,P11310	PGK1	32.289	NDUS2	31.206	IDHP	31.169	NDUV1	30.638	ACADM	23.942	0	http://string-db.org/9_1/p/224543911	click here
1320	2.05	0.025	996	533	5.80091	46986.6	P02768,P35998,O75439,O96019,Q00005	P02768,P35998,O75439,O96019,Q00005,Q9Y265,Q9P2R7,P48643,P62191,P50395	P35998,O75439,O96019,Q00005,Q9Y265	PRS7	23.746	MPPB	21.846	ACL6A	20.416	2ABB	20.268	RUVB1	19.821	4	http://string-db.org/9_1/p/100643913	click here
1323	2.85	0.0021	1677	534	7.85755	46908.5	P22695,Q02218,Q99832,P22234,O00232	P22695,Q02218,Q99832,P22234,O00232,P00156,P30566,Q86YB8,P13929,P26440	P22695,Q99832,P22234,O00232,P30566	QCR2	37.074	TCPH	26.175	PUR6	18.05	PSD12	17.802	PUR8	16.601	2	http://string-db.org/9_1/p/613043915	click here
1328	2.15	0.0012	1603	551	7.58036	45618.5	O75390,P22695,P49821,P13929,P30307	O75390,P22695,P49821,P13929,P30307,O60260,P45983,P34896,O75061,P50440	O75390,P22695,P49821,Q8WW22,Q9NTK5	CISY	37.399	QCR2	37.074	NDUV1	30.638	DNJA4	5.439	OLA1	5.349	1	http://string-db.org/9_1/p/752543917	click here
1329	2.01	0.11	459	540	4.9597	46445.3	P17980,Q15084,P43686,P09104,P98177	P17980,Q15084,P43686,P09104,P98177,P16070,P07437,P11926,O15151,Q58FF3	Q15084,P43686,P09104,P16070,P07437	PDIA6	21.29	PRS6B	20.951	ENOG	17.267	CD44	11.294	TBB5	10.634	4	http://string-db.org/9_1/p/466443919	click here
1334	1.7	0.00093	1760	546	8.17981	45990.8	Q02218,P00558,P48735,Q99832,P24752	Q02218,P00558,P48735,Q99832,P24752,P08559,P62195,P42765,O00232,P13929	P00558,P48735,Q99832,P24752,P08559	PGK1	32.289	IDHP	31.169	TCPH	26.175	THIL	23.387	ODPA	22.877	0	http://string-db.org/9_1/p/719543921	click here
1336	2.85	0.056	354	549	4.71373	45766.7	P09104,P55036,P07437,Q16576,Q14790	P09104,P55036,P07437,Q16576,Q14790,Q9HCN4,P31323,O95684,Q00987,Q13885	P09104,P55036,P07437,Q16576,Q14790	ENOG	17.267	PSMD4	11.769	TBB5	10.634	RBBP7	8.973	CASP8	8.645	4	http://string-db.org/9_1/p/402343923	click here
1341	1.77	0.00019	1953	542	9.00495	46292.9	P51553,P00505,P08559,P68104,Q5VTE0	P51553,P00505,P08559,P68104,Q5VTE0,Q9BYZ2,P10275,O60506,P15692,P00390	P51553,P00505,P08559,P68104,O60506	IDH3G	30.723	AATM	23.577	ODPA	22.877	EF1A1	16.952	HNRPQ	12.233	2	http://string-db.org/9_1/p/782443925	click here
1344	1.55	0.004	1918	559	8.82089	45035.8	P51553,P00505,P08559,P09110,Q9BYZ2	P51553,P00505,P08559,P09110,Q9BYZ2,P10275,O60506,Q07666,P07205,P00390	P51553,P00505,P08559,P09110,O60506	IDH3G	30.723	AATM	23.577	ODPA	22.877	THIK	14.779	HNRPQ	12.233	1	http://string-db.org/9_1/p/430643927	click here
1347	2.16	0.0035	1269	556	6.167	45252.4	P04637,O75306,P02768,P27361,Q9Y265	P04637,O75306,P02768,P27361,Q9Y265,O00330,P49411,P38919,Q02750,Q9NZL4	P04637,O75306,Q9Y265,O00330,P49411	P53	40.655	NDUS2	31.206	RUVB1	19.821	ODPX	19.556	EFTU	16.477	3	http://string-db.org/9_1/p/117243929	click here
1352	2.36	0.0071	2028	557	9.38513	45179.9	Q16836,P00505,Q9UBU8,P55084,O60832	Q16836,P00505,Q9UBU8,P55084,O60832,P01730,P15692,O14965,Q9Y6M4,Q9HCP0	Q16836,P00505,Q9UBU8,P55084,O60832	HCDH	24.575	AATM	23.577	MO4L1	19.562	ECHB	18.375	DKC1	14.927	2	http://string-db.org/9_1/p/117943931	click here
1357	4.24	0.0006	787	561	5.41753	44892.8	P31930,P60709,P01106,P63261,O96019	P31930,P60709,P01106,P63261,O96019,Q15008,Q9P2R7,Q99873,P39656,Q16539	P31930,P60709,P01106,P63261,O96019	QCR1	33.421	ACTB	32.256	MYC	31.735	ACTG	28.213	ACL6A	20.416	4	http://string-db.org/9_1/p/468543933	click here
1361	1.86	0.002	1675	563	7.85252	44750.7	P22695,Q02218,P22234,P00156,P30566	P22695,Q02218,P22234,P00156,P30566,P13929,P26440,Q8N122,P78406,P48728	P22695,P22234,P30566,P78406,Q13309	QCR2	37.074	PUR6	18.05	PUR8	16.601	RAE1L	8.963	SKP2	6.937	2	http://string-db.org/9_1/p/922743935	click here
1372	4.72	0.0004	1931	570	8.89279	44259.4	P51553,P00505,P08559,Q9BYZ2,P10275	P51553,P00505,P08559,Q9BYZ2,P10275,O60506,Q07666,P07205,P00390,P10636	P51553,P00505,P08559,O60506,Q07666	IDH3G	30.723	AATM	23.577	ODPA	22.877	HNRPQ	12.233	KHDR1	11.565	2	http://string-db.org/9_1/p/368943937	click here
1373	2.28	9.6e-05	767	570	5.40056	44259.4	P60709,P01106,P63261,O96019,Q15008	P60709,P01106,P63261,O96019,Q15008,Q99873,P39656,Q16539,P36871,P61978	P60709,P01106,P63261,O96019,Q15008	ACTB	32.256	MYC	31.735	ACTG	28.213	ACL6A	20.416	PSMD6	19.55	5	http://string-db.org/9_1/p/877843939	click here
1375	1.77	0.0023	942	569	5.67833	44329.1	P35998,O96019,Q9P2R7,Q16539,P36871	P35998,O96019,Q9P2R7,Q16539,P36871,P45954,P25490,P07101,P14679,P04424	P35998,O96019,Q9P2R7,Q16539,P36871	PRS7	23.746	ACL6A	20.416	SUCB1	19.468	MK14	15.527	PGM1	15.492	3	http://string-db.org/9_1/p/530643941	click here
1379	2.06	0.0022	333	573	4.65846	44051.5	Q14568,P55036,P01100,Q9HCN4,P17861	Q14568,P55036,P01100,Q9HCN4,P17861,P31323,O95684,Q00987,Q01094,Q05513	P55036,P01100,Q9HCN4,P17861,Q05513	PSMD4	11.769	FOS	10.192	GPN1	7.889	XBP1	7.492	KPCZ	5.401	5	http://string-db.org/9_1/p/395143943	click here
1397	2.13	0.00028	1418	589	6.73745	42967.1	P17174,P00533,P26440,P30307,P05455	P17174,P00533,P26440,P30307,P05455,P31689,Q07666,P10636,P61619,O60260	P00533,P05455,P31689,Q07666,P61619	EGFR	17.481	LA	12.502	DNJA1	11.704	KHDR1	11.565	S61A1	10.611	4	http://string-db.org/9_1/p/222743945	click here
1399	1.89	0.0024	789	586	5.41944	43167.5	P60709,P63261,O96019,Q15008,Q9P2R7	P60709,P63261,O96019,Q15008,Q9P2R7,Q99873,P39656,Q16539,P36871,P01042	P60709,P63261,O96019,Q15008,Q9P2R7	ACTB	32.256	ACTG	28.213	ACL6A	20.416	PSMD6	19.55	SUCB1	19.468	4	http://string-db.org/9_1/p/916743947	click here
1412	1.79	0.0024	2030	610	9.38596	41597.4	Q16836,P00505,Q00325,Q9UBU8,P09001	Q16836,P00505,Q00325,Q9UBU8,P09001,Q96GD4,P15692,P10636,O14965,Q9HCP0	Q16836,P00505,Q00325,Q9UBU8,P09001	HCDH	24.575	AATM	23.577	MPCP	21.449	MO4L1	19.562	RM03	15.263	0	http://string-db.org/9_1/p/322543949	click here
1414	2.14	0.00024	1522	602	7.06277	42112.8	O43837,P27361,P11310,P62333,P26440	O43837,P27361,P11310,P62333,P26440,Q07666,P43034,P61619,O60260,P45983	O43837,P11310,P62333,Q07666,P43034	IDH3B	34.536	ACADM	23.942	PRS10	19.593	KHDR1	11.565	LIS1	10.766	3	http://string-db.org/9_1/p/140943951	click here
1418	1.7	0.0045	816	605	5.44211	41918.7	P04637,P60709,Q9Y5K5,P63261,Q15008	P04637,P60709,Q9Y5K5,P63261,Q15008,Q9P2R7,Q99873,O95433,P39656,Q16539	P04637,P60709,P63261,Q15008,Q9P2R7	P53	40.655	ACTB	32.256	ACTG	28.213	PSMD6	19.55	SUCB1	19.468	4	http://string-db.org/9_1/p/487843953	click here
1422	2.13	0.00012	957	603	5.71788	42048	P04637,P27361,O96019,Q9P2R7,P36957	P04637,P27361,O96019,Q9P2R7,P36957,P36873,Q16539,P36871,P50395,Q9UBS4	P04637,O96019,Q9P2R7,P36873,Q16539	P53	40.655	ACL6A	20.416	SUCB1	19.468	PP1G	16.097	MK14	15.527	4	http://string-db.org/9_1/p/986943955	click here
1423	1.67	0.0024	1098	610	5.98791	41597.4	P11177,Q99832,P27361,Q9Y265,P36957	P11177,Q99832,P27361,Q9Y265,P36957,P36873,P62136,P50395,Q02750,Q92905	P11177,Q99832,Q9Y265,P36873,P62136	ODPB	27.462	TCPH	26.175	RUVB1	19.821	PP1G	16.097	PP1A	15.458	3	http://string-db.org/9_1/p/353843957	click here
1425	1.95	7.4e-05	333	607	4.65846	41789.9	Q14568,P55036,P01100,Q9HCN4,P17861	Q14568,P55036,P01100,Q9HCN4,P17861,P31323,P18848,O95684,O75794,Q6UXH1	P55036,P01100,Q9HCN4,P17861,P18848	PSMD4	11.769	FOS	10.192	GPN1	7.889	XBP1	7.492	ATF4	6.93	5	http://string-db.org/9_1/p/572543959	click here
1430	1.66	0.0097	1699	612	7.93126	41469.7	P04637,O43837,P00156,P13929,P26440	P04637,O43837,P00156,P13929,P26440,P05062,P15692,Q8N122,P78406,P48728	P04637,O43837,P78406,P27986,Q9Y679	P53	40.655	IDH3B	34.536	RAE1L	8.963	P85A	5.922	AUP1	5.834	2	http://string-db.org/9_1/p/932043961	click here
1432	1.57	0.0004	1670	613	7.84147	41406	P04637,O43837,P00156,P26440,Q8N122	P04637,O43837,P00156,P26440,Q8N122,P78406,Q99933,P48728,Q15599,Q9NYK5	P04637,O43837,P78406,Q99933,Q9NYK5	P53	40.655	IDH3B	34.536	RAE1L	8.963	BAG1	7.943	RM39	3.605	2	http://string-db.org/9_1/p/775343963	click here
1435	1.85	0.00077	678	613	5.34385	41406	P04637,P60709,Q9Y5K5,P63261,Q12905	P04637,P60709,Q9Y5K5,P63261,Q12905,Q15008,Q99873,O95433,Q16539,P01042	P04637,P60709,P63261,Q12905,Q15008	P53	40.655	ACTB	32.256	ACTG	28.213	ILF2	23.931	PSMD6	19.55	5	http://string-db.org/9_1/p/348743965	click here
1458	1.6	5.9e-05	984	625	5.77649	40650.3	P04637,P06733,P11177,P07195,P50213	P04637,P06733,P11177,P07195,P50213,P27361,O96019,Q9P2R7,P36957,P36873	P04637,P06733,P11177,P07195,O96019	P53	40.655	ENOA	34.325	ODPB	27.462	LDHB	27.017	ACL6A	20.416	4	http://string-db.org/9_1/p/514143967	click here
1477	2.28	2.5e-05	1690	634	7.89758	40099.8	P04637,O43837,P00156,P13929,P26440	P04637,O43837,P00156,P13929,P26440,P05062,Q8N122,P78406,P48728,Q99489	P04637,O43837,P78406,Q9NYK5,Q9NWU1	P53	40.655	IDH3B	34.536	RAE1L	8.963	RM39	3.605	OXSM	2.875	1	http://string-db.org/9_1/p/618443969	click here
1493	1.74	0.0002	891	648	5.57203	39270.9	P04637,P11177,P07195,P50213,Q15008	P04637,P11177,P07195,P50213,Q15008,Q99873,Q13347,O95433,Q16539,P36871	P04637,P11177,P07195,Q15008,Q99873	P53	40.655	ODPB	27.462	LDHB	27.017	PSMD6	19.55	ANM1	18.886	4	http://string-db.org/9_1/p/666843971	click here
1506	2.15	0.006	2032	649	9.38701	39212.8	Q16836,P00505,Q00325,Q9UBU8,P15336	Q16836,P00505,Q00325,Q9UBU8,P15336,P09001,Q96GD4,P15692,Q15717,P10636	Q16836,P00505,Q00325,Q9UBU8,P09001	HCDH	24.575	AATM	23.577	MPCP	21.449	MO4L1	19.562	RM03	15.263	1	http://string-db.org/9_1/p/382543973	click here
1552	3.02	0.0013	1177	688	6.10144	37034.1	P06733,O00487,P11177,Q99832,P28482	P06733,O00487,P11177,Q99832,P28482,P36873,P51665,P62136,Q02750,Q92905	P06733,O00487,P11177,Q99832,P28482	ENOA	34.325	PSDE	30.959	ODPB	27.462	TCPH	26.175	MK01	22.505	2	http://string-db.org/9_1/p/865943975	click here
1562	1.38	0.00023	2032	699	9.38701	36444.8	P36542,Q00325,Q9UBU8,P15336,P09001	P36542,Q00325,Q9UBU8,P15336,P09001,Q96GD4,P09651,Q15717,P10636,Q9NRC8	P36542,Q00325,Q9UBU8,P09001,P09651	ATPG	35.434	MPCP	21.449	MO4L1	19.562	RM03	15.263	ROA1	11.097	1	http://string-db.org/9_1/p/476643977	click here
1570	2.53	0.0022	827	704	5.45943	36181.4	P04637,Q9Y5K5,P11177,Q15181,Q99873	P04637,Q9Y5K5,P11177,Q15181,Q99873,Q8NHW5,Q13347,O95433,Q9UNE7,P53667	P04637,P11177,Q15181,Q99873,Q13347	P53	40.655	ODPB	27.462	IPYR	22.324	ANM1	18.886	EIF3I	16.724	3	http://string-db.org/9_1/p/838543979	click here
1572	3.24	0.011	269	713	4.52424	35715	Q14568,P06748,P09493,Q9HCN4,P06753	Q14568,P06748,P09493,Q9HCN4,P06753,O75794,P25963,Q00987,P09486,Q9NWV8	P06748,Q9HCN4,P06753,O75794,P25963	NPM	21.3	GPN1	7.889	TPM3	7.257	CD123	6.866	IKBA	6.859	4	http://string-db.org/9_1/p/634843981	click here
1576	1.78	0.0011	651	712	5.32365	35766.3	Q9Y5K5,P11177,Q99873,Q8NHW5,Q13347	Q9Y5K5,P11177,Q99873,Q8NHW5,Q13347,O95433,P53667,Q9BVC4,P16070,Q9UJZ1	P11177,Q99873,Q13347,O95433,P16070	ODPB	27.462	ANM1	18.886	EIF3I	16.724	AHSA1	16.392	CD44	11.294	3	http://string-db.org/9_1/p/648343983	click here
1579	2.59	2e-06	1023	712	5.85319	35766.3	P06733,P11177,P07195,P50213,Q99832	P06733,P11177,P07195,P50213,Q99832,P27361,P05388,P36873,P62136,Q9UBS4	P06733,P11177,P07195,Q99832,P05388	ENOA	34.325	ODPB	27.462	LDHB	27.017	TCPH	26.175	RLA0	17.725	2	http://string-db.org/9_1/p/733243985	click here
1594	2.53	0.0071	1958	734	9.03152	34670.9	Q9UBU8,P22626,P03372,Q16539,Q96GD4	Q9UBU8,P22626,P03372,Q16539,Q96GD4,P42126,P31689,Q9UKM9,P05412,Q9Y315	Q9UBU8,P22626,P03372,Q16539,P31689	MO4L1	19.562	ROA2	19.054	ESR1	17.429	MK14	15.527	DNJA1	11.704	3	http://string-db.org/9_1/p/197243987	click here
1613	2.18	0.0031	2079	756	9.84597	33633	Q99623,P67809,P05141,P46777,P12236	Q99623,P67809,P05141,P46777,P12236,P20226,Q9P015,Q9H3K2,P10636,O95831	Q99623,P67809,P05141,P46777,P12236	PHB2	18.27	YBOX1	15.535	ADT2	15.125	RL5	14.71	ADT3	14.266	3	http://string-db.org/9_1/p/866743989	click here
1616	2.43	5.8e-06	1696	767	7.9196	33132.2	Q9UJZ1,Q96EZ8,O95456,P09601,Q9BU64	Q9UJZ1,Q96EZ8,O95456,P09601,Q9BU64,P08397,P29466,P28907,P25445,B1AK53	Q9UJZ1,O95456,P29466,P28907,P25445	STML2	10.136	PSMG1	7.849	CASP1	3.571	CD38	3.364	TNR6	3.219	3	http://string-db.org/9_1/p/705243991	click here
1617	1.77	0.0069	289	770	4.56092	32997.6	P06748,P09493,O00165,Q9HCN4,P06753	P06748,P09493,O00165,Q9HCN4,P06753,P43307,P25963,P09486,Q9NWV8,Q6UXH1	P06748,O00165,Q9HCN4,P06753,P43307	NPM	21.3	HAX1	8.253	GPN1	7.889	TPM3	7.257	SSRA	7.143	4	http://string-db.org/9_1/p/224043993	click here
1625	2.62	2.2e-05	1813	777	8.35579	32686.8	P40926,P00338,Q16836,P06493,Q16539	P40926,P00338,Q16836,P06493,Q16539,Q14103,P27695,Q99729,Q15366,Q13155	P40926,P00338,Q16836,P06493,Q16539	MDHM	52.927	LDHA	26.758	HCDH	24.575	CDK1	23.089	MK14	15.527	4	http://string-db.org/9_1/p/616143995	click here
1650	2.28	0.00087	1280	810	6.17791	31283.7	P04637,O00487,P25786,O00330,P42126	P04637,O00487,P25786,O00330,P42126,P01042,P07738,Q06323,O60260,P43897	P04637,O00487,P25786,O00330,Q06323	P53	40.655	PSDE	30.959	PSA1	23.417	ODPX	19.556	PSME1	10.355	3	http://string-db.org/9_1/p/266143997	click here
1653	1.63	0.0035	1867	812	8.55013	31201.8	P40926,P13804,Q16836,P21796,P06493	P40926,P13804,Q16836,P21796,P06493,O14818,Q14103,P01137,Q15366,P09661	P40926,P13804,Q16836,P21796,P06493	MDHM	52.927	ETFA	29.763	HCDH	24.575	VDAC1	24.21	CDK1	23.089	3	http://string-db.org/9_1/p/360543999	click here
1658	2.1	0.00012	1466	818	6.99905	30958.2	P04406,P45880,P27695,Q16762,Q9NQR4	P04406,P45880,P27695,Q16762,Q9NQR4,Q8TB45,O95456,O15144,Q9BYV8,P00918	P04406,P45880,P27695,Q9NQR4,O95456	G3P	41.934	VDAC2	18.672	APEX1	13.246	NIT2	9.312	PSMG1	7.849	3	http://string-db.org/9_1/p/327244001	click here
1660	1.83	0.00013	2036	824	9.39038	30717.6	P36542,P40939,Q9Y399,Q9Y5K8,Q13151	P36542,P40939,Q9Y399,Q9Y5K8,Q13151,P48023,P49406,Q16613,P61812,O75525	P36542,P40939,Q9Y5K8,Q13151,Q96G21	ATPG	35.434	ECHA	17.623	VATD	7.34	ROA0	7.319	IMP4	5.743	0	http://string-db.org/9_1/p/376944003	click here
1661	2.23	0.00013	1563	823	7.42614	30757.5	P25789,P45880,P35914,Q00535,P13995	P25789,P45880,P35914,Q00535,P13995,Q8TAP6,Q99836,Q86V21,P55210,P00387	P25789,P45880,P13995,Q8TAP6,Q99836	PSA4	21.481	VDAC2	18.672	MTDC	7.666	CEP76	6.878	MYD88	5.155	4	http://string-db.org/9_1/p/665044005	click here
1691	2.54	7.1e-05	2034	878	9.38844	28673.9	O43837,P40939,P09651,O95831,P04156	O43837,P40939,P09651,O95831,P04156,Q92979,Q9Y5K8,Q13151,P48023,Q16613	O43837,P40939,P09651,P04156,Q92979	IDH3B	34.536	ECHA	17.623	ROA1	11.097	PRIO	9.623	NEP1	8.606	3	http://string-db.org/9_1/p/436244007	click here
1700	1.63	0.00055	1872	901	8.57153	27862.5	P21912,P13804,P21796,O14818,Q14103	P21912,P13804,P21796,O14818,Q14103,Q16594,O95619,Q9NX63,P01137,Q13242	P13804,P21796,O14818,Q14103,Q16594	ETFA	29.763	VDAC1	24.21	PSA7	16.978	HNRPD	14.584	TAF9	12.701	4	http://string-db.org/9_1/p/971444009	click here
1703	2.39	0.002	2101	887	10.6765	28352.9	P62753,P62424,P18124,Q9NVS2,Q03001	P62753,P62424,P18124,Q9NVS2,Q03001,Q6DKI1,Q66PJ3,Q96LL9,Q9NNZ3,Q96AQ8	P62753,P62424,P18124,Q6DKI1,Q66PJ3	RS6	12.345	RL7A	8.04	RL7	5.764	RL7L	2.492	AR6P4	1.552	2	http://string-db.org/9_1/p/975844011	click here
1704	1.88	0.0016	223	897	4.4466	28001.6	P12004,P62258,P06748,P07910,Q9NZL4	P12004,P62258,P06748,P07910,Q9NZL4,Q96B36,P56537,P43307,Q00987,Q96DN0	P12004,P62258,P06748,P07910,P56537	PCNA	22.99	1433E	22.787	NPM	21.3	HNRPC	13.566	IF6	9.67	4	http://string-db.org/9_1/p/842344013	click here
1718	2.76	0.00044	878	920	5.55141	27211.6	O75489,P28070,P35232,Q99436,O75832	O75489,P28070,P35232,Q99436,O75832,P19388,Q04912,Q13162,A6XGL0,P55036	O75489,P28070,P35232,Q99436,O75832	NDUS3	31.76	PSB4	20.177	PHB	18.761	PSB7	18.695	PSD10	15.503	4	http://string-db.org/9_1/p/355844015	click here
1720	1.63	0.0065	225	933	4.44999	26773.2	P12004,P62258,P06748,P07910,P24534	P12004,P62258,P06748,P07910,P24534,Q9NZL4,Q96B36,P56537,P43307,Q96DN0	P12004,P62258,P06748,P07910,P24534	PCNA	22.99	1433E	22.787	NPM	21.3	HNRPC	13.566	EF1B	13.562	4	http://string-db.org/9_1/p/207344017	click here
1723	1.45	0.00017	1992	932	9.26216	26806.9	P40925,P24539,O43837,Q9UBU8,P40939	P40925,P24539,O43837,Q9UBU8,P40939,P09651,P15692,O95831,P04156,Q8TAA3	P40925,P24539,O43837,Q9UBU8,P40939	MDHC	44.07	AT5F1	36.247	IDH3B	34.536	MO4L1	19.562	ECHA	17.623	2	http://string-db.org/9_1/p/803944019	click here
1732	-1.44	0.00048	546	936	5.14282	26671.9	P25788,P15336,Q9UNE7,Q9BVC4,O00299	P25788,P15336,Q9UNE7,Q9BVC4,O00299,Q14790,O00299,O00165,Q99933,P02647	P25788,Q9UNE7,O00299,Q14790,O00299	PSA3	24.182	CHIP	15.588	CLIC1	9.831	CASP8	8.645	CLIC1	8.316	4	http://string-db.org/9_1/p/396444021	click here
1740	3.55	2.3e-05	1942	944	8.94917	26401.6	P21912,P24539,P35914,P15259,Q16594	P21912,P24539,P35914,P15259,Q16594,Q8TAA3,P36543,O43809,P04183,P08263	P24539,Q16594,P36543,O43809,P04183	AT5F1	36.247	TAF9	12.701	VATE1	7.518	CPSF5	7.2	KITH	6.995	2	http://string-db.org/9_1/p/996844023	click here
1742	1.77	0.0073	1968	951	9.08951	26166.4	P40925,P24539,O43837,Q9UBU8,P35914	P40925,P24539,O43837,Q9UBU8,P35914,P15259,Q86Y39,P15692,O95831,P04156	P40925,P24539,O43837,Q9UBU8,Q86Y39	MDHC	44.07	AT5F1	36.247	IDH3B	34.536	MO4L1	19.562	NDUAB	12.071	1	http://string-db.org/9_1/p/253244025	click here
1743	3.55	6.7e-05	2035	950	9.38933	26199.9	O43837,P40939,P15692,O95831,P43897	O43837,P40939,P15692,O95831,P43897,P04156,Q92979,Q9Y5K8,P00451,Q16613	O43837,P40939,P04156,Q92979,Q9Y5K8	IDH3B	34.536	ECHA	17.623	PRIO	9.623	NEP1	8.606	VATD	7.34	2	http://string-db.org/9_1/p/988844027	click here
1747	1.91	0.0018	987	965	5.78267	25705.2	P19404,P30084,P15336,Q99436,O75832	P19404,P30084,P15336,Q99436,O75832,P19388,P62993,Q9BVC4,A5LHX3,Q5TC12	P19404,P30084,Q99436,O75832,P19388	NDUV2	30.482	ECHM	21.993	PSB7	18.695	PSD10	15.503	RPAB1	15.21	3	http://string-db.org/9_1/p/319044029	click here
1751	2.55	0.0031	1938	973	8.92901	25449.3	P24539,P63000,P35914,Q13242,Q8TAA3	P24539,P63000,P35914,Q13242,Q8TAA3,O75715,O75715,P36543,O43809,P04183	P24539,P63000,Q13242,P36543,O43809	AT5F1	36.247	RAC1	20.306	SRSF9	10.251	VATE1	7.518	CPSF5	7.2	3	http://string-db.org/9_1/p/927644031	click here
1753	1.97	6.7e-05	2036	978	9.39038	25293.5	O43837,P15692,O95831,P43897,P04156	O43837,P15692,O95831,P43897,P04156,Q92979,P00451,Q96A35,P55916,P49796	O43837,P04156,Q92979,P00451,Q96A35	IDH3B	34.536	PRIO	9.623	NEP1	8.606	FA8	7.053	RM24	6.781	2	http://string-db.org/9_1/p/330144033	click here
1755	1.56	0.0032	1569	979	7.44207	25262.8	O60260,Q9BVK8,Q9NQT4,Q9BUT1,P25774	O60260,Q9BVK8,Q9NQT4,Q9BUT1,P25774,P19397,Q95IE3,Q99700,P58753,Q9TQE0	Q9BVK8,Q9BUT1,P25774,P19397,P28062	TM147	7.002	BDH2	4.895	CATS	4.133	CD53	3.498	PSB8	2.844	2	http://string-db.org/9_1/p/477444035	click here
1756	1.54	0.00019	1905	977	8.74604	25324.4	P63000,O14818,P35914,Q13242,O75715	P63000,O14818,P35914,Q13242,O75715,O75715,Q15005,O43809,P04183,P08263	P63000,O14818,Q13242,Q15005,O43809	RAC1	20.306	PSA7	16.978	SRSF9	10.251	SPCS2	7.9	CPSF5	7.2	4	http://string-db.org/9_1/p/465144037	click here
1757	1.87	1.1e-05	931	980	5.64247	25232.2	O75489,P19404,P28070,P15336,Q99436	O75489,P19404,P28070,P15336,Q99436,O75832,P19388,Q16740,Q9BVC4,Q13162	O75489,P19404,P28070,Q99436,O75832	NDUS3	31.76	NDUV2	30.482	PSB4	20.177	PSB7	18.695	PSD10	15.503	3	http://string-db.org/9_1/p/229444039	click here
1765	4.27	0.0051	2034	1007	9.38844	24451.7	O43837,P28074,P23229,P15692,O95831	O43837,P28074,P23229,P15692,O95831,P43897,P04156,Q92979,Q9NV31,P00451	O43837,P28074,P23229,P04156,Q92979	IDH3B	34.536	PSB5	25.764	ITA6	12.66	PRIO	9.623	NEP1	8.606	4	http://string-db.org/9_1/p/139744041	click here
1769	2.49	0.031	1871	1012	8.5671	24315.8	P28074,Q9Y6M9,P36969,O95619,Q9NX63	P28074,Q9Y6M9,P36969,O95619,Q9NX63,Q13242,Q8NBZ0,O75715,O75715,Q15005	P28074,Q9Y6M9,P36969,O95619,Q9NX63	PSB5	25.764	NDUB9	20.195	GPX4	12.261	YETS4	12.11	CHCH3	11.9	2	http://string-db.org/9_1/p/722144043	click here
1770	2.33	6.6e-05	1481	1020	6.9908	24101.7	P25787,P04179,P30048,P61758,Q9NVX0	P25787,P04179,P30048,P61758,Q9NVX0,P00746,P84022,O43482,Q99972,P30793	P25787,P04179,P30048,P61758,Q9NVX0	PSA2	28.212	SODM	24.054	PRDX3	13.703	PFD3	6.923	HAUS2	6.878	4	http://string-db.org/9_1/p/244544045	click here
1775	2.01	1.5e-05	1317	1029	6.28339	23864.2	P47985,P49720,P01375,P01375,P07203	P47985,P49720,P01375,P01375,P07203,P37231,P00492,O95997,P01236,O00233	P47985,P49720,P07203,P00492,O95997	UCRI	30.04	PSB3	22.239	GPX1	10.477	HPRT	9.83	PTTG1	7.408	2	http://string-db.org/9_1/p/481744047	click here
1776	2.99	4.9e-05	2039	1033	9.39462	23759.5	O43837,P28074,P23229,P15692,O95831	O43837,P28074,P23229,P15692,O95831,P43897,P04156,P82673,Q9HAF1,Q9NV31	O43837,P28074,P23229,P04156,P82673	IDH3B	34.536	PSB5	25.764	ITA6	12.66	PRIO	9.623	RT35	9.034	3	http://string-db.org/9_1/p/487844049	click here
1778	2.33	0.0044	992	1035	5.79286	23707.3	P19404,P15336,Q99436,O75832,P19388	P19404,P15336,Q99436,O75832,P19388,P62993,P32119,P30048,P04792,P60953	P19404,Q99436,O75832,P19388,P62993	NDUV2	30.482	PSB7	18.695	PSD10	15.503	RPAB1	15.21	GRB2	14.45	4	http://string-db.org/9_1/p/212744051	click here
1783	13.77	2.9e-06	1304	1048	6.23902	23369.1	P47985,P49720,P05231,Q9HAV7,P60953	P47985,P49720,P05231,Q9HAV7,P60953,P30040,P40306,P07203,P00492,O00165	P47985,P49720,Q9HAV7,P60953,P30040	UCRI	30.04	PSB3	22.239	GRPE1	12.774	CDC42	12.581	ERP29	11.634	2	http://string-db.org/9_1/p/558144053	click here
1786	2.73	2.4e-05	1947	1050	8.97428	23317.2	P24539,P63000,O14925,Q86Y39,Q16595	P24539,P63000,O14925,Q86Y39,Q16595,P15692,Q8TAA3,Q9Y3D9,P36543,P04183	P24539,P63000,O14925,Q86Y39,Q9Y3D9	AT5F1	36.247	RAC1	20.306	TIM23	13.478	NDUAB	12.071	RT23	7.727	2	http://string-db.org/9_1/p/709044055	click here
1790	1.79	0.00041	2034	1063	9.38844	22979.6	P28074,P23229,P15692,P43897,P04156	P28074,P23229,P15692,P43897,P04156,P82673,P67812,Q9HAF1,Q9NV31,P00451	P28074,P23229,P04156,P82673,P67812	PSB5	25.764	ITA6	12.66	PRIO	9.623	RT35	9.034	SC11A	8.865	3	http://string-db.org/9_1/p/100544057	click here
1798	-2.88	0.029	60	1091	4.17019	22259.6	Q07021,P12830,Q16626,Q92688,Q969E8	Q07021,P12830,Q16626,Q92688,Q969E8,Q9Y294,O14593,Q9NQM4,O60936,P43080	Q07021,Q16626,Q92688,Q9Y294,Q9Y3C0	C1QBP	21.851	MEA1	3.753	AN32B	1.971	ASF1A	1.616	CCD53	0.6	2	http://string-db.org/9_1/p/401444059	click here
1801	3.34	0.00018	1987	1097	9.22495	22107.7	P28074,P23284,P23229,Q86Y39,P15692	P28074,P23284,P23229,Q86Y39,P15692,P04156,Q8TAA3,Q9HAF1,Q9H061,Q9BYD1	P28074,P23284,P23229,Q86Y39,P04156	PSB5	25.764	PPIB	18.29	ITA6	12.66	NDUAB	12.071	PRIO	9.623	4	http://string-db.org/9_1/p/237144061	click here
1810	-3.58	0.022	63	1130	4.17528	21289.8	P12830,O43852,Q16626,P31431,Q92688	P12830,O43852,Q16626,P31431,Q92688,Q9Y535,Q969E8,Q9Y294,Q96NT1,O60936	Q16626,Q92688,Q9Y294,Q96NT1,Q9Y3C0	MEA1	3.753	AN32B	1.971	ASF1A	1.616	NP1L5	1.136	CCD53	0.6	1	http://string-db.org/9_1/p/737544063	click here
1816	-2.52	0.074	60	1160	4.17019	20560.2	Q15185,P03923,P12830,O43852,P24522	Q15185,P03923,P12830,O43852,P24522,Q16626,P31431,Q92688,Q9Y535,Q969E8	Q15185,P03923,P24522,Q16626,Q92688	TEBP	14.918	NU6M	8.596	GA45A	3.927	MEA1	3.753	AN32B	1.971	3	http://string-db.org/9_1/p/650644065	click here
1825	3.44	0.00018	345	1225	4.68943	19064.4	P63104,P01112,P28066,P52434,P06753	P63104,P01112,P28066,P52434,P06753,Q9Y3D8,P34741,P13693,Q9NR28,P35638	P63104,P28066,P52434,P06753,Q9Y3D8	1433Z	29.011	PSA5	22.537	RPAB3	8.662	TPM3	7.257	KAD6	6.331	3	http://string-db.org/9_1/p/281544067	click here
1833	-1.51	0.0014	903	1279	5.5918	17961	P15531,O95169,O75832,Q04760,Q16595	P15531,O95169,O75832,Q04760,Q16595,P51571,Q07812,P02792,P42771,P41159	P15531,O95169,O75832,Q04760,P51571	NDKA	21.272	NDUB8	17.562	PSD10	15.503	LGUL	13.297	SSRD	11.358	2	http://string-db.org/9_1/p/523344069	click here
1834	2.23	1.2e-05	2033	1277	9.38767	17998.9	Q99643,P30536,Q06055,P30050,P13224	Q99643,P30536,Q06055,P30050,P13224,P01579,P05019,Q14011,O43257,Q8IUX1	Q99643,P30536,Q06055,P30050,P01579	C560	23.434	TSPOA	22.131	AT5G2	11.934	RL12	9.072	IFNG	7.811	1	http://string-db.org/9_1/p/710644071	click here
1835	2.47	0.05	471	1296	4.99083	17649	P01112,P60900,Q9NX14,P52565,Q9Y244	P01112,P60900,Q9NX14,P52565,Q9Y244,Q16864,Q07817,Q9H773,P63241,Q6IS14	P60900,Q9NX14,P52565,Q9Y244,Q16864	PSA6	18.481	NDUBB	17.163	GDIR1	13.421	POMP	10.292	VATF	9.809	1	http://string-db.org/9_1/p/988844073	click here
1850	-1.53	0.0034	541	1400	5.13528	16120.5	Q16595,Q9Y244,P63241,P13693,P36954	Q16595,Q9Y244,P63241,P13693,P36954,P04141,O95954,Q03135,Q13247,P47813	Q9Y244,P63241,P13693,P36954,Q13247	POMP	10.292	IF5A1	6.752	TCTP	6.117	RPB9	6.075	SRSF6	4.571	3	http://string-db.org/9_1/p/320744075	click here
1853	2.24	0.097	1336	1412	6.34757	15933.4	Q07812,P15692,Q8WYL5,P14770,Q9UHV9	Q07812,P15692,Q8WYL5,P14770,Q9UHV9,Q969H8,Q9H1J1,P05413,P55854,Q03393	Q9UHV9,Q969H8,Q9H1J1,P55854,Q9BPX5	PFD2	4.389	CS010	4.373	REN3A	3.552	SUMO3	2.944	ARP5L	2.648	0	http://string-db.org/9_1/p/661444077	click here
1900	2.54	9.2e-05	1514	1021	7.02327	24075.2	P25787,P62826,P04179,P30048,P61758	P25787,P62826,P04179,P30048,P61758,Q9NVX0,Q16613,P00746,P84022,O43482	P25787,P62826,P04179,P30048,P61758	PSA2	28.212	RAN	27.812	SODM	24.054	PRDX3	13.703	PFD3	6.923	5	http://string-db.org/9_1/p/293844079	click here
1902	2.04	0.00017	1936	1091	8.91882	22259.6	P24539,P63000,O14925,Q06055,Q16595	P24539,P63000,O14925,Q06055,Q16595,O75715,O75715,O15145,Q9Y3D9,P36543	P24539,P63000,O14925,Q06055,O15145	AT5F1	36.247	RAC1	20.306	TIM23	13.478	AT5G2	11.934	ARPC3	8.158	2	http://string-db.org/9_1/p/141244081	click here
1904	1.88	3e-05	1980	1250	9.17195	18534.7	P13073,P23284,P15692,Q9H2U2,P30044	P13073,P23284,P15692,Q9H2U2,P30044,P48023,P05019,P51965,Q8IUX1,Q9UQ88	P13073,P23284,Q9H2U2,P30044,P51965	COX41	20.762	PPIB	18.29	IPYR2	10.869	PRDX5	7.671	UB2E1	5.952	2	http://string-db.org/9_1/p/118744083	click here
1905	2.2	0.00062	1937	1248	8.92393	18576	Q13526,Q06055,Q16595,Q9H2U2,O15145	Q13526,Q06055,Q16595,Q9H2U2,O15145,Q9UJX2,Q9NWS0,P51965,Q9GZZ1,P30405	Q06055,Q9H2U2,O15145,Q9UJX2,Q9NWS0	AT5G2	11.934	IPYR2	10.869	ARPC3	8.158	CDC23	6.365	PIHD1	5.954	0	http://string-db.org/9_1/p/409044085	click here
1909	2.82	4.3e-05	1370	1564	6.4085	12592	P42574,P49773,P62877,P61803,Q00987	P42574,P49773,P62877,P61803,Q00987,P43351,Q99471,P55210,Q8IXM2,O00746	P42574,P49773,P62877,P61803,Q99471	CASP3	27.745	HINT1	13.599	RBX1	8.717	DAD1	7.929	PFD5	4.936	3	http://string-db.org/9_1/p/843444087	click here
1910	2.57	0.00043	627	1028	5.26686	23890.5	P15336,P31942,P43487,P38159,Q14790	P15336,P31942,P43487,P38159,Q14790,P47710,Q99933,P25942,O00233,Q13177	P31942,P43487,P38159,Q14790,Q99933	HNRH3	12.417	RANG	10.923	RBMX	10.424	CASP8	8.645	BAG1	7.943	4	http://string-db.org/9_1/p/947144089	click here
1912	2.62	0.00029	1220	1092	6.17989	22234.2	P47985,P49720,Q99497,P05231,Q9HAV7	P47985,P49720,Q99497,P05231,Q9HAV7,P60953,P40306,P07203,P00492,O00165	P47985,P49720,Q99497,Q9HAV7,P60953	UCRI	30.04	PSB3	22.239	PARK7	20.876	GRPE1	12.774	CDC42	12.581	2	http://string-db.org/9_1/p/625044091	click here
1913	2.87	0.0013	409	835	4.86148	30284.5	P63104,P27348,P31946,Q04917,P61981	P63104,P27348,P31946,Q04917,P61981,P07910,P09493,Q15691,P16070,Q9H3L0	P63104,P27348,P31946,P61981,P07910	1433Z	29.011	1433T	23.241	1433B	21.227	1433G	18.046	HNRPC	13.566	5	http://string-db.org/9_1/p/397044093	click here
1917	3.74	0.00045	740	931	5.39337	26840.6	O75489,P28070,P15336,Q16740,Q13162	O75489,P28070,P15336,Q16740,Q13162,A6XGL0,O95831,Q9NTG7,P18206,Q99933	O75489,P28070,Q13162,P18206,Q99933	NDUS3	31.76	PSB4	20.177	PRDX4	11.969	VINC	9.719	BAG1	7.943	4	http://string-db.org/9_1/p/936544095	click here
1918	3	0.00066	893	945	5.57461	26367.9	O75489,P19404,P28070,Q99436,O75832	O75489,P19404,P28070,Q99436,O75832,P19388,Q16740,Q9BVC4,Q13162,A6XGL0	O75489,P19404,P28070,Q99436,O75832	NDUS3	31.76	NDUV2	30.482	PSB4	20.177	PSB7	18.695	PSD10	15.503	3	http://string-db.org/9_1/p/326644097	click here
